# Supplementary material for: Atmosphere Effects on Arene Reduction with Lithium and Ethylenediamine in THF
Source: J Org Chem. 2025 Mar 3;90(10):3684–97. doi: 10.1021/acs.joc.4c03118 (PMC11915386; doi:10.1021/acs.joc.4c03118)
Supplement: Supplementary file 1 — jo4c03118_si_001.zip [file jo4c03118_si_001.zip]

Archive with 3,600 entries (3,244 files):
- FID for Publication/
- FID for Publication/1-methoxyadamantane/
- FID for Publication/1-methoxyadamantane/1H/
- FID for Publication/1-methoxyadamantane/1H/acqu
- FID for Publication/1-methoxyadamantane/1H/acqus
- FID for Publication/1-methoxyadamantane/1H/audita.txt
- FID for Publication/1-methoxyadamantane/1H/fid
- FID for Publication/1-methoxyadamantane/1H/format.temp
- FID for Publication/1-methoxyadamantane/1H/fq1list
- FID for Publication/1-methoxyadamantane/1H/pdata/
- FID for Publication/1-methoxyadamantane/1H/pdata/1/
- FID for Publication/1-methoxyadamantane/1H/pdata/1/1i
- FID for Publication/1-methoxyadamantane/1H/pdata/1/1r
- FID for Publication/1-methoxyadamantane/1H/pdata/1/assocs
- FID for Publication/1-methoxyadamantane/1H/pdata/1/auditp.txt
- FID for Publication/1-methoxyadamantane/1H/pdata/1/integrals.txt
- FID for Publication/1-methoxyadamantane/1H/pdata/1/intrng
- FID for Publication/1-methoxyadamantane/1H/pdata/1/outd
- FID for Publication/1-methoxyadamantane/1H/pdata/1/parm.txt
- FID for Publication/1-methoxyadamantane/1H/pdata/1/peaklist.xml
- FID for Publication/1-methoxyadamantane/1H/pdata/1/peakrng
- FID for Publication/1-methoxyadamantane/1H/pdata/1/peaks
- FID for Publication/1-methoxyadamantane/1H/pdata/1/proc
- FID for Publication/1-methoxyadamantane/1H/pdata/1/procs
- FID for Publication/1-methoxyadamantane/1H/pdata/1/thumb.png
- FID for Publication/1-methoxyadamantane/1H/pdata/1/title
- FID for Publication/1-methoxyadamantane/1H/precom.output
- FID for Publication/1-methoxyadamantane/1H/prosol_History
- FID for Publication/1-methoxyadamantane/1H/pulseprogram
- FID for Publication/1-methoxyadamantane/1H/sample_info.prop
- FID for Publication/1-methoxyadamantane/1H/scon2
- FID for Publication/1-methoxyadamantane/1H/shimvalues
- FID for Publication/1-methoxyadamantane/1H/specpar
- FID for Publication/1-methoxyadamantane/1H/stanprogram8232
- FID for Publication/1-methoxyadamantane/1H/uxnmr.info
- FID for Publication/1-methoxyadamantane/1H/uxnmr.par
- FID for Publication/Compound 10/
- FID for Publication/Compound 10/1H time 0/
- FID for Publication/Compound 10/1H time 0/acqu
- FID for Publication/Compound 10/1H time 0/acqus
- FID for Publication/Compound 10/1H time 0/audita.txt
- FID for Publication/Compound 10/1H time 0/fid
- FID for Publication/Compound 10/1H time 0/format.temp
- FID for Publication/Compound 10/1H time 0/fq1list
- FID for Publication/Compound 10/1H time 0/pdata/
- FID for Publication/Compound 10/1H time 0/pdata/1/
- FID for Publication/Compound 10/1H time 0/pdata/1/1i
- FID for Publication/Compound 10/1H time 0/pdata/1/1r
- FID for Publication/Compound 10/1H time 0/pdata/1/assocs
- FID for Publication/Compound 10/1H time 0/pdata/1/auditp.txt
- FID for Publication/Compound 10/1H time 0/pdata/1/integrals.txt
- FID for Publication/Compound 10/1H time 0/pdata/1/intrng
- FID for Publication/Compound 10/1H time 0/pdata/1/outd
- FID for Publication/Compound 10/1H time 0/pdata/1/parm.txt
- FID for Publication/Compound 10/1H time 0/pdata/1/peaklist.xml
- FID for Publication/Compound 10/1H time 0/pdata/1/peakrng
- FID for Publication/Compound 10/1H time 0/pdata/1/peaks
- FID for Publication/Compound 10/1H time 0/pdata/1/proc
- FID for Publication/Compound 10/1H time 0/pdata/1/procs
- FID for Publication/Compound 10/1H time 0/pdata/1/title
- FID for Publication/Compound 10/1H time 0/precom.output
- FID for Publication/Compound 10/1H time 0/prosol_History
- FID for Publication/Compound 10/1H time 0/pulseprogram
- FID for Publication/Compound 10/1H time 0/scon2
- FID for Publication/Compound 10/1H time 0/shimvalues
- FID for Publication/Compound 10/1H time 0/specpar
- FID for Publication/Compound 10/1H time 0/stanprogram4544
- FID for Publication/Compound 10/1H time 0/topshimreport
- FID for Publication/Compound 10/1H time 0/uxnmr.info
- FID for Publication/Compound 10/1H time 0/uxnmr.par
- FID for Publication/Compound 10/1H time 60/
- FID for Publication/Compound 10/1H time 60/acqu
- FID for Publication/Compound 10/1H time 60/acqus
- FID for Publication/Compound 10/1H time 60/audita.txt
- FID for Publication/Compound 10/1H time 60/fid
- FID for Publication/Compound 10/1H time 60/format.temp
- FID for Publication/Compound 10/1H time 60/fq1list
- FID for Publication/Compound 10/1H time 60/pdata/
- FID for Publication/Compound 10/1H time 60/pdata/1/
- FID for Publication/Compound 10/1H time 60/pdata/1/1i
- FID for Publication/Compound 10/1H time 60/pdata/1/1r
- FID for Publication/Compound 10/1H time 60/pdata/1/auditp.txt
- FID for Publication/Compound 10/1H time 60/pdata/1/integrals.txt
- FID for Publication/Compound 10/1H time 60/pdata/1/intrng
- FID for Publication/Compound 10/1H time 60/pdata/1/outd
- FID for Publication/Compound 10/1H time 60/pdata/1/parm.txt
- FID for Publication/Compound 10/1H time 60/pdata/1/peaklist.xml
- FID for Publication/Compound 10/1H time 60/pdata/1/peakrng
- FID for Publication/Compound 10/1H time 60/pdata/1/peaks
- FID for Publication/Compound 10/1H time 60/pdata/1/proc
- FID for Publication/Compound 10/1H time 60/pdata/1/procs
- FID for Publication/Compound 10/1H time 60/pdata/1/title
- FID for Publication/Compound 10/1H time 60/precom.output
- FID for Publication/Compound 10/1H time 60/prosol_History
- FID for Publication/Compound 10/1H time 60/pulseprogram
- FID for Publication/Compound 10/1H time 60/scon2
- FID for Publication/Compound 10/1H time 60/shimvalues
- FID for Publication/Compound 10/1H time 60/specpar
- FID for Publication/Compound 10/1H time 60/stanprogram4544
- FID for Publication/Compound 10/1H time 60/topshimreport
- FID for Publication/Compound 10/1H time 60/uxnmr.info
- FID for Publication/Compound 10/1H time 60/uxnmr.par
- FID for Publication/Compound 11/
- FID for Publication/Compound 11/1H air/
- FID for Publication/Compound 11/1H air/acqu
- FID for Publication/Compound 11/1H air/acqus
- FID for Publication/Compound 11/1H air/audita.txt
- FID for Publication/Compound 11/1H air/fid
- FID for Publication/Compound 11/1H air/format.temp
- FID for Publication/Compound 11/1H air/fq1list
- FID for Publication/Compound 11/1H air/pdata/
- FID for Publication/Compound 11/1H air/pdata/1/
- FID for Publication/Compound 11/1H air/pdata/1/1i
- FID for Publication/Compound 11/1H air/pdata/1/1r
- FID for Publication/Compound 11/1H air/pdata/1/auditp.txt
- FID for Publication/Compound 11/1H air/pdata/1/integrals.txt
- FID for Publication/Compound 11/1H air/pdata/1/intrng
- FID for Publication/Compound 11/1H air/pdata/1/outd
- FID for Publication/Compound 11/1H air/pdata/1/parm.txt
- FID for Publication/Compound 11/1H air/pdata/1/peaklist.xml
- FID for Publication/Compound 11/1H air/pdata/1/peakrng
- FID for Publication/Compound 11/1H air/pdata/1/peaks
- FID for Publication/Compound 11/1H air/pdata/1/proc
- FID for Publication/Compound 11/1H air/pdata/1/procs
- FID for Publication/Compound 11/1H air/pdata/1/title
- FID for Publication/Compound 11/1H air/precom.output
- FID for Publication/Compound 11/1H air/prosol_History
- FID for Publication/Compound 11/1H air/pulseprogram
- FID for Publication/Compound 11/1H air/scon2
- FID for Publication/Compound 11/1H air/shimvalues
- FID for Publication/Compound 11/1H air/specpar
- FID for Publication/Compound 11/1H air/stanprogram9328
- FID for Publication/Compound 11/1H air/topshimreport
- FID for Publication/Compound 11/1H air/uxnmr.info
- FID for Publication/Compound 11/1H air/uxnmr.par
- FID for Publication/Compound 11/1H Ar/
- FID for Publication/Compound 11/1H Ar/acqu
- FID for Publication/Compound 11/1H Ar/acqus
- FID for Publication/Compound 11/1H Ar/audita.txt
- FID for Publication/Compound 11/1H Ar/fid
- FID for Publication/Compound 11/1H Ar/format.temp
- FID for Publication/Compound 11/1H Ar/fq1list
- FID for Publication/Compound 11/1H Ar/pdata/
- FID for Publication/Compound 11/1H Ar/pdata/1/
- FID for Publication/Compound 11/1H Ar/pdata/1/1i
- FID for Publication/Compound 11/1H Ar/pdata/1/1r
- FID for Publication/Compound 11/1H Ar/pdata/1/assocs
- FID for Publication/Compound 11/1H Ar/pdata/1/auditp.txt
- FID for Publication/Compound 11/1H Ar/pdata/1/integrals.txt
- FID for Publication/Compound 11/1H Ar/pdata/1/intrng
- FID for Publication/Compound 11/1H Ar/pdata/1/outd
- FID for Publication/Compound 11/1H Ar/pdata/1/parm.txt
- FID for Publication/Compound 11/1H Ar/pdata/1/peaklist.xml
- FID for Publication/Compound 11/1H Ar/pdata/1/peakrng
- FID for Publication/Compound 11/1H Ar/pdata/1/peaks
- FID for Publication/Compound 11/1H Ar/pdata/1/proc
- FID for Publication/Compound 11/1H Ar/pdata/1/procs
- FID for Publication/Compound 11/1H Ar/pdata/1/title
- FID for Publication/Compound 11/1H Ar/precom.output
- FID for Publication/Compound 11/1H Ar/prosol_History
- FID for Publication/Compound 11/1H Ar/pulseprogram
- FID for Publication/Compound 11/1H Ar/scon2
- FID for Publication/Compound 11/1H Ar/shimvalues
- FID for Publication/Compound 11/1H Ar/specpar
- FID for Publication/Compound 11/1H Ar/stanprogram9328
- FID for Publication/Compound 11/1H Ar/topshimreport
- FID for Publication/Compound 11/1H Ar/uxnmr.info
- FID for Publication/Compound 11/1H Ar/uxnmr.par
- FID for Publication/Compound 11/1H O2/
- FID for Publication/Compound 11/1H O2/acqu
- FID for Publication/Compound 11/1H O2/acqus
- FID for Publication/Compound 11/1H O2/audita.txt
- FID for Publication/Compound 11/1H O2/fid
- FID for Publication/Compound 11/1H O2/format.temp
- FID for Publication/Compound 11/1H O2/fq1list
- FID for Publication/Compound 11/1H O2/pdata/
- FID for Publication/Compound 11/1H O2/pdata/1/
- FID for Publication/Compound 11/1H O2/pdata/1/1i
- FID for Publication/Compound 11/1H O2/pdata/1/1r
- FID for Publication/Compound 11/1H O2/pdata/1/auditp.txt
- FID for Publication/Compound 11/1H O2/pdata/1/integrals.txt
- FID for Publication/Compound 11/1H O2/pdata/1/intrng
- FID for Publication/Compound 11/1H O2/pdata/1/outd
- FID for Publication/Compound 11/1H O2/pdata/1/parm.txt
- FID for Publication/Compound 11/1H O2/pdata/1/peaklist.xml
- FID for Publication/Compound 11/1H O2/pdata/1/peakrng
- FID for Publication/Compound 11/1H O2/pdata/1/peaks
- FID for Publication/Compound 11/1H O2/pdata/1/proc
- FID for Publication/Compound 11/1H O2/pdata/1/procs
- FID for Publication/Compound 11/1H O2/pdata/1/title
- FID for Publication/Compound 11/1H O2/precom.output
- FID for Publication/Compound 11/1H O2/prosol_History
- FID for Publication/Compound 11/1H O2/pulseprogram
- FID for Publication/Compound 11/1H O2/scon2
- FID for Publication/Compound 11/1H O2/shimvalues
- FID for Publication/Compound 11/1H O2/specpar
- FID for Publication/Compound 11/1H O2/stanprogram9328
- FID for Publication/Compound 11/1H O2/topshimreport
- FID for Publication/Compound 11/1H O2/uxnmr.info
- FID for Publication/Compound 11/1H O2/uxnmr.par
- FID for Publication/Compound 14/
- FID for Publication/Compound 14/1H (air)/
- FID for Publication/Compound 14/1H (air)/acqu
- FID for Publication/Compound 14/1H (air)/acqus
- FID for Publication/Compound 14/1H (air)/audita.txt
- FID for Publication/Compound 14/1H (air)/fid
- FID for Publication/Compound 14/1H (air)/format.temp
- FID for Publication/Compound 14/1H (air)/fq1list
- FID for Publication/Compound 14/1H (air)/pdata/
- FID for Publication/Compound 14/1H (air)/pdata/1/
- FID for Publication/Compound 14/1H (air)/pdata/1/1i
- FID for Publication/Compound 14/1H (air)/pdata/1/1r
- FID for Publication/Compound 14/1H (air)/pdata/1/assocs
- FID for Publication/Compound 14/1H (air)/pdata/1/auditp.txt
- FID for Publication/Compound 14/1H (air)/pdata/1/integrals.txt
- FID for Publication/Compound 14/1H (air)/pdata/1/intrng
- FID for Publication/Compound 14/1H (air)/pdata/1/outd
- FID for Publication/Compound 14/1H (air)/pdata/1/parm.txt
- FID for Publication/Compound 14/1H (air)/pdata/1/peaklist.xml
- FID for Publication/Compound 14/1H (air)/pdata/1/peakrng
- FID for Publication/Compound 14/1H (air)/pdata/1/peaks
- FID for Publication/Compound 14/1H (air)/pdata/1/proc
- FID for Publication/Compound 14/1H (air)/pdata/1/procs
- FID for Publication/Compound 14/1H (air)/pdata/1/title
- FID for Publication/Compound 14/1H (air)/precom.output
- FID for Publication/Compound 14/1H (air)/prosol_History
- FID for Publication/Compound 14/1H (air)/pulseprogram
- FID for Publication/Compound 14/1H (air)/scon2
- FID for Publication/Compound 14/1H (air)/shimvalues
- FID for Publication/Compound 14/1H (air)/specpar
- FID for Publication/Compound 14/1H (air)/stanprogram5400
- FID for Publication/Compound 14/1H (air)/topshimreport
- FID for Publication/Compound 14/1H (air)/uxnmr.info
- FID for Publication/Compound 14/1H (air)/uxnmr.par
- FID for Publication/Compound 14/1H (Ar)/
- FID for Publication/Compound 14/1H (Ar)/acqu
- FID for Publication/Compound 14/1H (Ar)/acqus
- FID for Publication/Compound 14/1H (Ar)/audita.txt
- FID for Publication/Compound 14/1H (Ar)/fid
- FID for Publication/Compound 14/1H (Ar)/format.temp
- FID for Publication/Compound 14/1H (Ar)/fq1list
- FID for Publication/Compound 14/1H (Ar)/pdata/
- FID for Publication/Compound 14/1H (Ar)/pdata/1/
- FID for Publication/Compound 14/1H (Ar)/pdata/1/1i
- FID for Publication/Compound 14/1H (Ar)/pdata/1/1r
- FID for Publication/Compound 14/1H (Ar)/pdata/1/assocs
- FID for Publication/Compound 14/1H (Ar)/pdata/1/auditp.txt
- FID for Publication/Compound 14/1H (Ar)/pdata/1/integrals.txt
- FID for Publication/Compound 14/1H (Ar)/pdata/1/intrng
- FID for Publication/Compound 14/1H (Ar)/pdata/1/outd
- FID for Publication/Compound 14/1H (Ar)/pdata/1/parm.txt
- FID for Publication/Compound 14/1H (Ar)/pdata/1/peaklist.xml
- FID for Publication/Compound 14/1H (Ar)/pdata/1/peakrng
- FID for Publication/Compound 14/1H (Ar)/pdata/1/peaks
- FID for Publication/Compound 14/1H (Ar)/pdata/1/proc
- FID for Publication/Compound 14/1H (Ar)/pdata/1/procs
- FID for Publication/Compound 14/1H (Ar)/pdata/1/title
- FID for Publication/Compound 14/1H (Ar)/precom.output
- FID for Publication/Compound 14/1H (Ar)/prosol_History
- FID for Publication/Compound 14/1H (Ar)/pulseprogram
- FID for Publication/Compound 14/1H (Ar)/scon2
- FID for Publication/Compound 14/1H (Ar)/shimvalues
- FID for Publication/Compound 14/1H (Ar)/specpar
- FID for Publication/Compound 14/1H (Ar)/stanprogram5400
- FID for Publication/Compound 14/1H (Ar)/topshimreport
- FID for Publication/Compound 14/1H (Ar)/uxnmr.info
- FID for Publication/Compound 14/1H (Ar)/uxnmr.par
- FID for Publication/Compound 14/1H (O2)/
- FID for Publication/Compound 14/1H (O2)/acqu
- FID for Publication/Compound 14/1H (O2)/acqus
- FID for Publication/Compound 14/1H (O2)/audita.txt
- FID for Publication/Compound 14/1H (O2)/fid
- FID for Publication/Compound 14/1H (O2)/format.temp
- FID for Publication/Compound 14/1H (O2)/fq1list
- FID for Publication/Compound 14/1H (O2)/pdata/
- FID for Publication/Compound 14/1H (O2)/pdata/1/
- FID for Publication/Compound 14/1H (O2)/pdata/1/1i
- FID for Publication/Compound 14/1H (O2)/pdata/1/1r
- FID for Publication/Compound 14/1H (O2)/pdata/1/assocs
- FID for Publication/Compound 14/1H (O2)/pdata/1/auditp.txt
- FID for Publication/Compound 14/1H (O2)/pdata/1/integrals.txt
- FID for Publication/Compound 14/1H (O2)/pdata/1/intrng
- FID for Publication/Compound 14/1H (O2)/pdata/1/outd
- FID for Publication/Compound 14/1H (O2)/pdata/1/parm.txt
- FID for Publication/Compound 14/1H (O2)/pdata/1/peaklist.xml
- FID for Publication/Compound 14/1H (O2)/pdata/1/peakrng
- FID for Publication/Compound 14/1H (O2)/pdata/1/peaks
- FID for Publication/Compound 14/1H (O2)/pdata/1/proc
- FID for Publication/Compound 14/1H (O2)/pdata/1/procs
- FID for Publication/Compound 14/1H (O2)/pdata/1/title
- FID for Publication/Compound 14/1H (O2)/precom.output
- FID for Publication/Compound 14/1H (O2)/prosol_History
- FID for Publication/Compound 14/1H (O2)/pulseprogram
- FID for Publication/Compound 14/1H (O2)/scon2
- FID for Publication/Compound 14/1H (O2)/shimvalues
- FID for Publication/Compound 14/1H (O2)/specpar
- FID for Publication/Compound 14/1H (O2)/stanprogram9712
- FID for Publication/Compound 14/1H (O2)/topshimreport
- FID for Publication/Compound 14/1H (O2)/uxnmr.info
- FID for Publication/Compound 14/1H (O2)/uxnmr.par
[truncated: 3,300 more entries]
