# Supplementary material for: Atmosphere Effects on Arene Reduction with Lithium and Ethylenediamine in THF
Source: J Org Chem. 2025 Mar 3;90(10):3684–97. doi: 10.1021/acs.joc.4c03118 (PMC11915386; doi:10.1021/acs.joc.4c03118)
Supplement: Supplementary file 1 — jo4c03118_si_001.zip [file jo4c03118_si_001.zip › FID for Publication/1-methoxyadamantane/1H/audita.txt]

##TITLE= Audit trail, TopSpin 3.6.0
##JCAMPDX= 5.01
##ORIGIN= Bruker BioSpin GmbH
##OWNER= nmr
$$ E:/2022/data/Koide/nmr/ZSS_std/10/audita.txt
##AUDIT TRAIL=  $$ (NUMBER, WHEN, WHO, WHERE, PROCESS, VERSION, WHAT)
(   1,<2022-07-12 14:21:25.157 -0400>,<nmr>,<300A>,<go4>,<TopSpin 3.6.0>,
      <created by zg
	started at 2022-07-12 14:20:15.719 -0400,
	POWCHK disabled, PULCHK disabled,
       configuration hash MD5:
       04 B3 06 6C 17 54 B5 3C 0F 84 CE B4 D2 D2 96 97
       data hash MD5: 32K
       D1 CE C1 02 09 49 8A 74 9C 8E DD 58 AF 8F 6C 83>)
(   2,<2022-07-12 14:21:25.360 -0400>,<nmr>,<300A>,<audit>,<TopSpin 3.6.0>,
      <user comment:
       ICON-NMR User ID: Koide
       data hash MD5: 32K
       D1 CE C1 02 09 49 8A 74 9C 8E DD 58 AF 8F 6C 83>)
##END=

$$ hash MD5
$$ D2 0E 61 12 72 AE C0 F0 4D 99 31 83 C9 AA 60 24
