# Supplementary material for: Atmosphere Effects on Arene Reduction with Lithium and Ethylenediamine in THF
Source: J Org Chem. 2025 Mar 3;90(10):3684–97. doi: 10.1021/acs.joc.4c03118 (PMC11915386; doi:10.1021/acs.joc.4c03118)
Supplement: Supplementary file 1 — jo4c03118_si_001.zip [file jo4c03118_si_001.zip › FID for Publication/1-methoxyadamantane/1H/pdata/1/auditp.txt]

##TITLE= Audit trail, TopSpin 3.6.0
##JCAMPDX= 5.01
##ORIGIN= Bruker BioSpin GmbH
##OWNER= nmr
$$ E:/2022/data/Koide/nmr/ZSS_std/10/pdata/1/auditp.txt
##AUDIT TRAIL=  $$ (NUMBER, WHEN, WHO, WHERE, PROCESS, VERSION, WHAT)
(   1,<2022-07-12 14:21:25.157 -0400>,<nmr>,<300A>,<go4>,<TopSpin 3.6.0>,
      <created by zg
	started at 2022-07-12 14:20:15.719 -0400,
	POWCHK disabled, PULCHK disabled,
       configuration hash MD5:
       04 B3 06 6C 17 54 B5 3C 0F 84 CE B4 D2 D2 96 97
       data hash MD5: 32K
       D1 CE C1 02 09 49 8A 74 9C 8E DD 58 AF 8F 6C 83>)
(   2,<2022-07-12 14:21:25.360 -0400>,<nmr>,<300A>,<audit>,<TopSpin 3.6.0>,
      <user comment:
       ICON-NMR User ID: Koide
       data hash MD5: 32K
       D1 CE C1 02 09 49 8A 74 9C 8E DD 58 AF 8F 6C 83>)
(   3,<2022-07-12 14:21:26.547 -0400>,<nmr>,<300A>,<proc1d>,<TopSpin 3.6.0>,
      <Start of raw data processing
       ef LB = 0.3 FT_mod = 6 PKNL = 1 SI = 64K 
       data hash MD5: 64K
       08 33 2A F3 F5 4A 7D 9B 90 13 21 9A 98 73 27 D8>)
(   4,<2022-07-12 14:21:27.078 -0400>,<nmr>,<300A>,<proc1d>,<TopSpin 3.6.0>,
      <apk 
       data hash MD5: 64K
       48 6F 2C BA 6B 12 8C 9B 7A 9E F1 20 C9 AD BC 1C>)
(   5,<2022-07-12 14:21:27.360 -0400>,<nmr>,<300A>,<proc1d>,<TopSpin 3.6.0>,
      <abs ABSG = 5 
       data hash MD5: 64K
       20 C4 AE 6F 85 82 C6 6E 86 28 6F DD ED 94 0C 07>)
$$ C:/Bruker/TopSpin3.6.5/References and Purity/ZSS_1-MeOAd/10/pdata/1/auditp.txt
(   6,<2024-03-14 11:12:04.097 -0400>,<funle>,<Zoey>,<dataserver>,<TopSpin 3.6.5>,
      <INTEGRAL 2024-03-14 11:07:30.969 -0400
       DEFINE [3.254;3.197]
       data hash MD5: 64K
       20 C4 AE 6F 85 82 C6 6E 86 28 6F DD ED 94 0C 07>)
(   7,<2024-03-14 11:12:04.125 -0400>,<funle>,<Zoey>,<dataserver>,<TopSpin 3.6.5>,
      <INTEGRAL 2024-03-14 11:07:42.234 -0400
       DEFINE [2.219;2.076]
       data hash MD5: 64K
       20 C4 AE 6F 85 82 C6 6E 86 28 6F DD ED 94 0C 07>)
(   8,<2024-03-14 11:12:04.129 -0400>,<funle>,<Zoey>,<dataserver>,<TopSpin 3.6.5>,
      <INTEGRAL 2024-03-14 11:07:51.914 -0400
       DEFINE [1.778;1.694]
       data hash MD5: 64K
       20 C4 AE 6F 85 82 C6 6E 86 28 6F DD ED 94 0C 07>)
(   9,<2024-03-14 11:12:04.144 -0400>,<funle>,<Zoey>,<dataserver>,<TopSpin 3.6.5>,
      <INTEGRAL 2024-03-14 11:07:57.450 -0400
       DEFINE [1.694;1.534]
       data hash MD5: 64K
       20 C4 AE 6F 85 82 C6 6E 86 28 6F DD ED 94 0C 07>)
(  10,<2024-03-14 11:12:04.160 -0400>,<funle>,<Zoey>,<dataserver>,<TopSpin 3.6.5>,
      <INTEGRAL 2024-03-14 11:08:07.223 -0400
       DELETE [1.694;1.534]
       data hash MD5: 64K
       20 C4 AE 6F 85 82 C6 6E 86 28 6F DD ED 94 0C 07>)
(  11,<2024-03-14 11:12:04.176 -0400>,<funle>,<Zoey>,<dataserver>,<TopSpin 3.6.5>,
      <INTEGRAL 2024-03-14 11:08:09.158 -0400
       DELETE [1.778;1.694]
       data hash MD5: 64K
       20 C4 AE 6F 85 82 C6 6E 86 28 6F DD ED 94 0C 07>)
(  12,<2024-03-14 11:12:04.193 -0400>,<funle>,<Zoey>,<dataserver>,<TopSpin 3.6.5>,
      <INTEGRAL 2024-03-14 11:08:12.106 -0400
       DEFINE [1.797;1.494]
       data hash MD5: 64K
       20 C4 AE 6F 85 82 C6 6E 86 28 6F DD ED 94 0C 07>)
(  13,<2024-03-14 11:12:04.207 -0400>,<funle>,<Zoey>,<dataserver>,<TopSpin 3.6.5>,
      <INTEGRAL 2024-03-14 11:11:48.602 -0400
       DELETE [1.797;1.494]
       data hash MD5: 64K
       20 C4 AE 6F 85 82 C6 6E 86 28 6F DD ED 94 0C 07>)
(  14,<2024-03-14 11:12:04.223 -0400>,<funle>,<Zoey>,<dataserver>,<TopSpin 3.6.5>,
      <INTEGRAL 2024-03-14 11:11:52.526 -0400
       DEFINE [1.773;1.695]
       data hash MD5: 64K
       20 C4 AE 6F 85 82 C6 6E 86 28 6F DD ED 94 0C 07>)
(  15,<2024-03-14 11:12:04.239 -0400>,<funle>,<Zoey>,<dataserver>,<TopSpin 3.6.5>,
      <INTEGRAL 2024-03-14 11:11:56.265 -0400
       DEFINE [1.695;1.539]
       data hash MD5: 64K
       20 C4 AE 6F 85 82 C6 6E 86 28 6F DD ED 94 0C 07>)
##END=

$$ hash MD5
$$ 3B CA 69 D5 07 76 9C B3 31 C9 37 20 1F 9D 5C C1
