# Supplementary material for: Atmosphere Effects on Arene Reduction with Lithium and Ethylenediamine in THF
Source: J Org Chem. 2025 Mar 3;90(10):3684–97. doi: 10.1021/acs.joc.4c03118 (PMC11915386; doi:10.1021/acs.joc.4c03118)
Supplement: Supplementary file 1 — jo4c03118_si_001.zip [file jo4c03118_si_001.zip › FID for Publication/1-methoxyadamantane/1H/pdata/1/integrals.txt]

   Current data set:
   NAME =	ZSS_1-MeOAd	EXPNO =	10	PROCNO = 1
   DU   =	C:/Bruker/TopSpin3.6.5/References and Purity

   Number   Integrated Region     Integral
     1      3.254      3.197         3.00000
     2      2.219      2.076         3.02555
     3      1.773      1.695         6.14006
     4      1.695      1.539         6.63574
