# Supplementary material for: Atmosphere Effects on Arene Reduction with Lithium and Ethylenediamine in THF
Source: J Org Chem. 2025 Mar 3;90(10):3684–97. doi: 10.1021/acs.joc.4c03118 (PMC11915386; doi:10.1021/acs.joc.4c03118)
Supplement: Supplementary file 1 — jo4c03118_si_001.zip [file jo4c03118_si_001.zip › FID for Publication/1-methoxyadamantane/1H/pdata/1/intrng]

A 1.0 #regions in PPM
# low field   high field  bias        slope
  3.2539543077063477  3.1965171635384606  -0.0  -0.0  # for region 1
  2.2193451493188743  2.0759728193035483  -0.0  -0.0  # for region 2
  1.7729462910710108  1.6949058777628634  -0.0  -0.0  # for region 3
  1.6949058777628634  1.5388250511465686  -0.0  -0.0  # for region 4
