# Supplementary material for: Atmosphere Effects on Arene Reduction with Lithium and Ethylenediamine in THF
Source: J Org Chem. 2025 Mar 3;90(10):3684–97. doi: 10.1021/acs.joc.4c03118 (PMC11915386; doi:10.1021/acs.joc.4c03118)
Supplement: Supplementary file 1 — jo4c03118_si_001.zip [file jo4c03118_si_001.zip › FID for Publication/1-methoxyadamantane/1H/pdata/1/peaklist.xml]

<?xml version="1.0" encoding="UTF-8"?>
<PeakList>
  <PeakList1D>
    <PeakList1DHeader creator="funle" date="2023-03-01T12:56:35.677-05:00" expNo="10" name="ZSS_std" owner="" procNo="1" source="C:/Bruker/TopSpin3.6.5/Notebook One">
      <PeakPickDetails>F1=16.158899ppm, F2=-3.857805ppm, MI=0.10cm, MAXI=10000.00cm, PC=1.000
      </PeakPickDetails>
    </PeakList1DHeader>
    <Peak1D F1="7.259869" intensity="9.186606e-001" type="0"/>
    <Peak1D F1="3.484602" intensity="1.520045e-001" type="0"/>
    <Peak1D F1="3.461310" intensity="2.284007e-001" type="0"/>
    <Peak1D F1="3.229774" intensity="1.500000e+001" type="0"/>
    <Peak1D F1="2.148968" intensity="1.892755e+000" type="0"/>
    <Peak1D F1="1.735858" intensity="6.906114e+000" type="0"/>
    <Peak1D F1="1.726387" intensity="6.710842e+000" type="0"/>
    <Peak1D F1="1.670850" intensity="5.820327e-001" type="0"/>
    <Peak1D F1="1.629617" intensity="2.705678e+000" type="0"/>
    <Peak1D F1="1.619182" intensity="2.793390e+000" type="0"/>
    <Peak1D F1="1.609252" intensity="2.680892e+000" type="0"/>
    <Peak1D F1="1.568532" intensity="5.504175e-001" type="0"/>
    <Peak1D F1="1.225687" intensity="1.707323e-001" type="0"/>
    <Peak1D F1="1.202343" intensity="3.293356e-001" type="0"/>
    <Peak1D F1="1.178955" intensity="1.625660e-001" type="0"/>
  </PeakList1D>
</PeakList>
