# Supplementary material for: Atmosphere Effects on Arene Reduction with Lithium and Ethylenediamine in THF
Source: J Org Chem. 2025 Mar 3;90(10):3684–97. doi: 10.1021/acs.joc.4c03118 (PMC11915386; doi:10.1021/acs.joc.4c03118)
Supplement: Supplementary file 1 — jo4c03118_si_001.zip [file jo4c03118_si_001.zip › FID for Publication/1-methoxyadamantane/1H/pdata/1/peakrng]

P    #regions in PPM
# 2023-03-01 12:56:35 -0500  funle@Zoey
# low field   high field   mi   maxi
  16.158899307251  16.0953297479248  0.100  10000.000  # for region 1
  16.0953197479248  -3.92138363136531  0.100  10000.000  # for region 2
