# Supplementary material for: Atmosphere Effects on Arene Reduction with Lithium and Ethylenediamine in THF
Source: J Org Chem. 2025 Mar 3;90(10):3684–97. doi: 10.1021/acs.joc.4c03118 (PMC11915386; doi:10.1021/acs.joc.4c03118)
Supplement: Supplementary file 1 — jo4c03118_si_001.zip [file jo4c03118_si_001.zip › FID for Publication/1-methoxyadamantane/1H/sample_info.prop]

#Tue Aug 06 12:57:12 EDT 2024
I_10000=NM=Sample ID, NM2=, HEIGHT=0
I_10001=NM=Origin, NM2=, HEIGHT=0
I_10002=NM=Chemical formula, NM2=, HEIGHT=0
I_10003=NM=Concentration, NM2=, HEIGHT=0
I_10004=NM=Date Prepared, NM2=, HEIGHT=0
I_10005=NM=Buffer, NM2=, HEIGHT=0
I_10006=NM=Contact, NM2=, HEIGHT=0
I_10007=NM=Comment, NM2=, HEIGHT=5
