# Supplementary material for: Atmosphere Effects on Arene Reduction with Lithium and Ethylenediamine in THF
Source: J Org Chem. 2025 Mar 3;90(10):3684–97. doi: 10.1021/acs.joc.4c03118 (PMC11915386; doi:10.1021/acs.joc.4c03118)
Supplement: Supplementary file 1 — jo4c03118_si_001.zip [file jo4c03118_si_001.zip › FID for Publication/1-methoxyadamantane/1H/shimvalues]

# Tue Jul 12 14:21:24 2022
#$$PROBEIDENTIFIER=Z104275_0423
#$$PROBENAME=PA BBO 300S1 BBF-H-D-05 Z
#$$SHIMID=313232
#
# Active Shim Gradients
#
Z           		2718            
Z2          		962             
Z3          		-1863           
Z4          		-1222           
Z5          		11134           
Z6          		20555           
X           		1727            
XZ          		-2539           
XZ2         		-3715           
XZ3         		6918            
Y           		-3328           
YZ          		-1744           
YZ2         		-7015           
YZ3         		355             
XY          		-1440           
XYZ         		-735            
(X2-Y2)     		4076            
(X2-Y2)Z    		7463            
X3          		5269            
Y3          		-3653           
#
# Lock Parameter
#
FIELD		9200.342
LOCKPHASE		29.400  
LOCKPOWER		-30.000 
LOCKGAIN		119.246 
LOCKDC		-75.000 
LOCKSHIFT		7.240   
LOOPGAIN		-12.000 
LOOPTIME		0.400   
LOOPFILTER		100.000 
#
IEEE64_VERSION_CODE 1
#
# Shim currents 
#
SHIM_SETTING [1 ]  1318.44871626   
SHIM_SETTING [2 ]  475.96724845    
SHIM_SETTING [3 ]  -979.87107906   
SHIM_SETTING [4 ]  -642.87909203   
SHIM_SETTING [5 ]  5856.37806176   
SHIM_SETTING [6 ]  908.54400000    
SHIM_SETTING [7 ]  -1335.51600000  
SHIM_SETTING [8 ]  -1954.05300000  
SHIM_SETTING [9 ]  2143.74500000   
SHIM_SETTING [10]  -757.47900000   
SHIM_SETTING [11]  -1750.38700000  
SHIM_SETTING [12]  -917.55100000   
SHIM_SETTING [13]  -3690.12000000  
SHIM_SETTING [14]  186.82400000    
SHIM_SETTING [15]  10812.04100000  
SHIM_SETTING [16]  3925.47700000   
SHIM_SETTING [17]  3638.88600000   
SHIM_SETTING [18]  -386.61000000   
SHIM_SETTING [19]  2771.65700000   
SHIM_SETTING [20]  -1921.45100000  
