# Supplementary material for: Atmosphere Effects on Arene Reduction with Lithium and Ethylenediamine in THF
Source: J Org Chem. 2025 Mar 3;90(10):3684–97. doi: 10.1021/acs.joc.4c03118 (PMC11915386; doi:10.1021/acs.joc.4c03118)
Supplement: Supplementary file 1 — jo4c03118_si_001.zip [file jo4c03118_si_001.zip › FID for Publication/1-methoxyadamantane/1H/uxnmr.info]

CONFIGURATION INFORMATION
=========================

Path         : C:/Bruker/TopSpin3.6.0/conf/instr/spect/uxnmr.info
Date         : Fri Jan 07 12:57:33 2022
Release      : TopSpin 3.6.0
Installed in : C:/Bruker/TopSpin3.6.0
Host         : 300A
OS           : Windows 7 (Vs 6.2)
CPU          : Intel(R) Xeon(R) CPU W3503 @ 2.40GHz (2 cores at 2400 MHz)
User         : nmr
System       : Avance III 300 NMR spectrometer
1H-frequency : 300.23 MHz
Description  : Avance III
Bruker Order : BH077007
Configured in: 300A:C:/Bruker/TopSpin3.6.0/conf/instr/spect

IPSO: connected to spectrometer subnet
- TCP/IP address = 149.236.99.254
 - IPSO type: AQS
- Tctrl : 1
- Fctrls: 2
- Gctrl1: without digital preemphasis
- Rctrl : 1
- FREDs : none
- DPP : none

DRU1: AQS DRU Z100977/00721 ECL 04.00
- TCP/IP address = 149.236.99.89
- Firmware Version = 170619
- DRU1 controls AQS-Rack and HPPR/2

AQS: connected to 149.236.99.89:/dev/tty10
  _Slot_ SBSB _____________________Board_____________________
  Number Addr Type HW-VS FW-VS ID  ECL Name   Description
  -----------------------------------------------------------
     2   0x10 0x72   0x4    AW  R  4.2 REC-1  AQS RXAD400 Z102116/935 ECL 04.02
     3   0x34  0x2   0x1        X  5.0 REF-1  REF-400 Reference Board for AQS Receiver
     4   0x24 0x11   0x8    AB  S  2.1 SGU-1  AQS SGU/2 400 Z103080/00675 ECL 02.01 FPGA-Vs=AF
     5   0x25 0x11   0x8    AB  S  2.1 SGU-2  AQS SGU/2 400 Z103080/00676 ECL 02.01 FPGA-Vs=AF
     8   0x36  0x5     0        A  6.0 BLA-1  BLA2BB 150/60 20-400 W1345049/1929 ECL 6
     9   0x37 0xc7     0        A  1.3 BLA-2  AQS 2H-TX BD 200-400 Z103550/0041 ECL 01.03
    --   0x20 0xd0     0        B  2.0 MASTER AQS NanoBay / INES
     1   0x20  0x7     0        B      MASTER AQS Rack Master
  Logical Receiver/SGU configuration:


Router: 1 AQS-Minirouter

Amplifiers (AQS configuration):
  RO  Amplifier  Module  Nucleus  Power/W  Switchbox Name PN/SN/FW
   1      1         1        B      150    N         BLA2BB 150/60 20-400 W1345049/1929/-
   2      1         2        B       60    N         BLA2BB 150/60 20-400 W1345049/1929/-
   3      2         1       2H      100    N         AQS 2H-TX BD 200-400 Z103550/41/-


BSMS: BSMS/2 connected to ethernet
- TCP/IP address = 149.236.99.20
- ELCB firmware version = 20170712
- GAB current limits = 0.0/X, 0.0/Y, 10.0/Z (in A)
- SCB channels = 20
- Shim System = BOSS1-SB
- 2HTX Amplifier: not available
- Lock: installed

Eurotherm VTU: device connected to 149.236.99.254:/dev/tty05

Sample Changers at the spectrometer subnet:
-------------------------------------------------
Sample Changer 1: BACS2_H15200_0167
- TCP/IP address   = 149.236.99.61

Preamplifiers :
HPPR2: - HPPR/2 preamplifier connected to 149.236.99.89:/dev/tty10
    Type      : HPPR/2
    Controller: no Cover, with Application firmware = aQ
                no LED display for tuning and matching
    Module  1 : 1H/2H 1H (virtual 50 Ohm reference: 24.3%/75.2deg)
                PN=Z003950, SN=00246 from 20071029
    Module  2 : 1H/2H 2H (virtual 50 Ohm reference: 46.6%/-63.2deg)
                PN=Z003950, SN=00246 from 20071029
    Module  3 : XBB19F 2HS
                PN=Z003954, SN=00236 from 20071019


Gradient Controller cable connections
--------------------------------------------------------------------
GCtrl1: connected to GAB in BSMS

RF cable connections (assumed)
--------------------------------------------------------------------
SGU1 NORM output -> input 2 of transmitter 1 (BLA2BB 150/60 20-400 W1345049/1929)
SGU1 AUX  output -> input 1 of transmitter 2 (AQS 2H-TX BD 200-400 Z103550/41)
SGU2 NORM output -> input 3 of transmitter 1 (BLA2BB 150/60 20-400 W1345049/1929)
SGU2 AUX  output -> TUNE signal input of HPPR

Blanking cable connections (assumed)
--------------------------------------------------------------------
transmitter 1 = BLA2BB 150/60 20-400 W1345049/1929:
- amplifier B-150W uses blanking 1
- amplifier B-60W uses blanking 2

transmitter 2 = AQS 2H-TX BD 200-400 Z103550/41:
- amplifier 2H-100W uses blanking 3
