# Supplementary material for: Atmosphere Effects on Arene Reduction with Lithium and Ethylenediamine in THF
Source: J Org Chem. 2025 Mar 3;90(10):3684–97. doi: 10.1021/acs.joc.4c03118 (PMC11915386; doi:10.1021/acs.joc.4c03118)
Supplement: Supplementary file 1 — jo4c03118_si_001.zip [file jo4c03118_si_001.zip › FID for Publication/Compound 10/1H time 0/audita.txt]

##TITLE= Audit trail, TopSpin 3.6.5
##JCAMPDX= 5.01
##ORIGIN= Bruker BioSpin GmbH
##OWNER= nmr
$$ D:/2024/data/Koide/nmr/ZSS2303/10/audita.txt
##AUDIT TRAIL=  $$ (NUMBER, WHEN, WHO, WHERE, PROCESS, VERSION, WHAT)
(   1,<2024-06-05 12:11:40.815 -0400>,<nmr>,<DESKTOP-RU2QM4L>,<go4>,<TopSpin 3.6.5>,
      <created by zg on data set with UUID '0416c8d0-2356-11ef-992e-bc305bb881ea'
       started at 2024-06-05 12:09:41.516 -0400,
       POWCHK enabled, PULCHK disabled,
       completed at 2024-06-05 12:11:40.800 -0400

       configuration hash MD5:
       97 6A B5 49 B0 4C 8C 94 BB A0 45 40 97 D5 A9 62
       data hash MD5: 64K
       BE E8 75 42 95 FC D9 0B 55 B0 A3 7D 49 83 84 91>)
(   2,<2024-06-05 12:11:40.971 -0400>,<nmr>,<DESKTOP-RU2QM4L>,<audit>,<TopSpin 3.6.5>,
      <user comment:
       ICON-NMR User ID: Koide
       data hash MD5: 64K
       BE E8 75 42 95 FC D9 0B 55 B0 A3 7D 49 83 84 91>)
##END=

$$ hash MD5
$$ 12 65 F2 E1 47 8B 6C CA 83 AD E6 46 C7 F2 8F B6
