# Supplementary material for: Atmosphere Effects on Arene Reduction with Lithium and Ethylenediamine in THF
Source: J Org Chem. 2025 Mar 3;90(10):3684–97. doi: 10.1021/acs.joc.4c03118 (PMC11915386; doi:10.1021/acs.joc.4c03118)
Supplement: Supplementary file 1 — jo4c03118_si_001.zip [file jo4c03118_si_001.zip › FID for Publication/Compound 10/1H time 0/pdata/1/auditp.txt]

##TITLE= Audit trail, TopSpin 3.6.5
##JCAMPDX= 5.01
##ORIGIN= Bruker BioSpin GmbH
##OWNER= nmr
$$ D:/2024/data/Koide/nmr/ZSS2303/10/pdata/1/auditp.txt
##AUDIT TRAIL=  $$ (NUMBER, WHEN, WHO, WHERE, PROCESS, VERSION, WHAT)
(   1,<2024-06-05 12:11:40.815 -0400>,<nmr>,<DESKTOP-RU2QM4L>,<go4>,<TopSpin 3.6.5>,
      <created by zg on data set with UUID '0416c8d0-2356-11ef-992e-bc305bb881ea'
       started at 2024-06-05 12:09:41.516 -0400,
       POWCHK enabled, PULCHK disabled,
       completed at 2024-06-05 12:11:40.800 -0400

       configuration hash MD5:
       97 6A B5 49 B0 4C 8C 94 BB A0 45 40 97 D5 A9 62
       data hash MD5: 64K
       BE E8 75 42 95 FC D9 0B 55 B0 A3 7D 49 83 84 91>)
(   2,<2024-06-05 12:11:40.971 -0400>,<nmr>,<DESKTOP-RU2QM4L>,<audit>,<TopSpin 3.6.5>,
      <user comment:
       ICON-NMR User ID: Koide
       data hash MD5: 64K
       BE E8 75 42 95 FC D9 0B 55 B0 A3 7D 49 83 84 91>)
(   3,<2024-06-05 12:11:41.753 -0400>,<nmr>,<DESKTOP-RU2QM4L>,<proc1d>,<TopSpin 3.6.5>,
      <Start of raw data processing
       ef LB = 0.3 FT_mod = 6 PKNL = 1 SI = 64K 
       data hash MD5: 64K
       46 57 71 0E AB 6C 06 1C 9C EF 6E 56 B2 0B AC 79>)
(   4,<2024-06-05 12:11:43.174 -0400>,<nmr>,<DESKTOP-RU2QM4L>,<proc1d>,<TopSpin 3.6.5>,
      <apk0 
       data hash MD5: 64K
       F8 57 3A 2F 68 46 A3 10 22 5F EC 6B D6 C2 87 96>)
(   5,<2024-06-05 12:11:43.362 -0400>,<nmr>,<DESKTOP-RU2QM4L>,<proc1d>,<TopSpin 3.6.5>,
      <abs ABSG = 5 
       data hash MD5: 64K
       15 0E 12 86 F6 F7 70 7D 3B E3 2C 09 E4 41 5F 75>)
$$ C:/Bruker/TopSpin3.6.5/Notebook Two/ZSS2303/10/pdata/1/auditp.txt
(   6,<2024-06-07 08:47:41.983 -0400>,<funle>,<Zoey>,<dataserver>,<TopSpin 3.6.5>,
      <Spectrum calibrated, SF was set. Old value: 300.230027 New value: 300.230007. Peak list modified: Yes
       data hash MD5: 64K
       15 0E 12 86 F6 F7 70 7D 3B E3 2C 09 E4 41 5F 75>)
(   7,<2024-06-07 08:47:42.008 -0400>,<funle>,<Zoey>,<dataserver>,<TopSpin 3.6.5>,
      <Spectrum calibrated, OFFSET was set. Old value: 16.094180 New value: 16.159030. Peak list modified: Yes
       data hash MD5: 64K
       15 0E 12 86 F6 F7 70 7D 3B E3 2C 09 E4 41 5F 75>)
(   8,<2024-06-07 08:48:00.816 -0400>,<funle>,<Zoey>,<dataserver>,<TopSpin 3.6.5>,
      <INTEGRAL 2024-06-07 08:47:52.209 -0400
       DEFINE [6.501;6.389]
       data hash MD5: 64K
       15 0E 12 86 F6 F7 70 7D 3B E3 2C 09 E4 41 5F 75>)
(   9,<2024-06-07 08:48:00.849 -0400>,<funle>,<Zoey>,<dataserver>,<TopSpin 3.6.5>,
      <INTEGRAL 2024-06-07 08:47:56.903 -0400
       DEFINE [7.872;7.802]
       data hash MD5: 64K
       15 0E 12 86 F6 F7 70 7D 3B E3 2C 09 E4 41 5F 75>)
$$ C:/Bruker/TopSpin3.6.5/Notebook 2/ZSS2303/10/pdata/1/auditp.txt
(  10,<2024-08-19 15:05:36.281 -0400>,<funle>,<Zoey>,<dataserver>,<TopSpin 3.6.5>,
      <INTEGRAL 2024-08-19 15:04:45.715 -0400
       DEFINE [7.503;7.446]
       data hash MD5: 64K
       15 0E 12 86 F6 F7 70 7D 3B E3 2C 09 E4 41 5F 75>)
(  11,<2024-08-19 15:05:36.297 -0400>,<funle>,<Zoey>,<dataserver>,<TopSpin 3.6.5>,
      <INTEGRAL 2024-08-19 15:04:52.173 -0400
       DEFINE [7.031;6.971]
       data hash MD5: 64K
       15 0E 12 86 F6 F7 70 7D 3B E3 2C 09 E4 41 5F 75>)
(  12,<2024-08-19 15:05:36.297 -0400>,<funle>,<Zoey>,<dataserver>,<TopSpin 3.6.5>,
      <INTEGRAL 2024-08-19 15:04:55.156 -0400
       DEFINE [7.179;7.051]
       data hash MD5: 64K
       15 0E 12 86 F6 F7 70 7D 3B E3 2C 09 E4 41 5F 75>)
(  13,<2024-08-19 15:05:36.313 -0400>,<funle>,<Zoey>,<dataserver>,<TopSpin 3.6.5>,
      <INTEGRAL 2024-08-19 15:05:08.929 -0400
       DEFINE [6.062;5.969]
       data hash MD5: 64K
       15 0E 12 86 F6 F7 70 7D 3B E3 2C 09 E4 41 5F 75>)
(  14,<2024-08-19 15:05:36.313 -0400>,<funle>,<Zoey>,<dataserver>,<TopSpin 3.6.5>,
      <INTEGRAL 2024-08-19 15:05:17.808 -0400
       DEFINE [2.845;2.735]
       data hash MD5: 64K
       15 0E 12 86 F6 F7 70 7D 3B E3 2C 09 E4 41 5F 75>)
(  15,<2024-08-19 15:05:36.328 -0400>,<funle>,<Zoey>,<dataserver>,<TopSpin 3.6.5>,
      <INTEGRAL 2024-08-19 15:05:21.013 -0400
       DEFINE [2.361;2.249]
       data hash MD5: 64K
       15 0E 12 86 F6 F7 70 7D 3B E3 2C 09 E4 41 5F 75>)
##END=

$$ hash MD5
$$ 1B 5F 65 3B A3 1C 49 3D 00 5B B9 64 6C 33 40 C9
