# Supplementary material for: Atmosphere Effects on Arene Reduction with Lithium and Ethylenediamine in THF
Source: J Org Chem. 2025 Mar 3;90(10):3684–97. doi: 10.1021/acs.joc.4c03118 (PMC11915386; doi:10.1021/acs.joc.4c03118)
Supplement: Supplementary file 1 — jo4c03118_si_001.zip [file jo4c03118_si_001.zip › FID for Publication/Compound 10/1H time 0/pdata/1/integrals.txt]

   Current data set:
   NAME =	ZSS2303	EXPNO =	10	PROCNO = 1
   DU   =	C:/Bruker/TopSpin3.6.5/Notebook 2

   Number   Integrated Region     Integral
     1      7.872      7.802         0.04004
     2      7.503      7.446         0.04754
     3      7.179      7.051         3.09458
     4      7.031      6.971         0.98239
     5      6.501      6.389         1.00000
     6      6.062      5.969         0.99505
     7      2.845      2.735         2.10832
     8      2.361      2.249         2.08657
