# Supplementary material for: Atmosphere Effects on Arene Reduction with Lithium and Ethylenediamine in THF
Source: J Org Chem. 2025 Mar 3;90(10):3684–97. doi: 10.1021/acs.joc.4c03118 (PMC11915386; doi:10.1021/acs.joc.4c03118)
Supplement: Supplementary file 1 — jo4c03118_si_001.zip [file jo4c03118_si_001.zip › FID for Publication/Compound 10/1H time 0/pdata/1/intrng]

A 1.0 #regions in PPM
# low field   high field  bias        slope
  7.872215903710481  7.8019282617130665  -0.0  -0.0  # for region 1
  7.503453115382503  7.446220043224141  -0.0  -0.0  # for region 2
  7.178926794588006  7.050571762501817  -0.0  -0.0  # for region 3
  7.031467757726198  6.970573742503913  -0.0  -0.0  # for region 4
  6.501138300480906  6.388678073285043  -0.0  -0.0  # for region 5
  6.062290343695222  5.969219591733397  -0.0  -0.0  # for region 6
  2.8449770748236727  2.7348034109188264  -0.0  -0.0  # for region 7
  2.360864226532426  2.2485196529939864  -0.0  -0.0  # for region 8
