# Supplementary material for: Atmosphere Effects on Arene Reduction with Lithium and Ethylenediamine in THF
Source: J Org Chem. 2025 Mar 3;90(10):3684–97. doi: 10.1021/acs.joc.4c03118 (PMC11915386; doi:10.1021/acs.joc.4c03118)
Supplement: Supplementary file 1 — jo4c03118_si_001.zip [file jo4c03118_si_001.zip › FID for Publication/Compound 10/1H time 0/pdata/1/outd]

##TITLE= Parameter file, TopSpin 3.6.5
##JCAMPDX= 5.0
##DATATYPE= Parameter Values
##NPOINTS= 3	$$ modification sequence number
##ORIGIN= Bruker BioSpin GmbH
##OWNER= nmr
$$ 2024-08-19 15:32:33.693 -0400  funle@Zoey
$$ C:/Bruker/TopSpin3.6.5/Notebook 2/ZSS2303/10/pdata/1/outd
$$ process C:\Bruker\TopSpin3.6.5\prog\mod\dataserver.exe
##$CURPLOT= <>
##$CURPRIN= <$>
##$DFORMAT= <normdp>
##$LAYOUT= <+/Proton NMR for Publication Koide Group.xwp>
##$LFORMAT= <normlp>
##$PFORMAT= <normpl>
##END=
