# Supplementary material for: Atmosphere Effects on Arene Reduction with Lithium and Ethylenediamine in THF
Source: J Org Chem. 2025 Mar 3;90(10):3684–97. doi: 10.1021/acs.joc.4c03118 (PMC11915386; doi:10.1021/acs.joc.4c03118)
Supplement: Supplementary file 1 — jo4c03118_si_001.zip [file jo4c03118_si_001.zip › FID for Publication/Compound 10/1H time 0/pdata/1/peaklist.xml]

<?xml version="1.0" encoding="UTF-8"?>
<PeakList modified="2024-06-07T08:47:41">
  <PeakList1D>
    <PeakList1DHeader creator="nmr" date="2024-06-05T12:11:43" expNo="10" name="ZSS2303" owner="" procNo="1" source="D:/2024/data/Koide/nmr">
      <PeakPickDetails>F1=16.094179ppm, F2=-3.922524ppm, MI=0.10cm, MAXI=10000.00cm, PC=1.000
      </PeakPickDetails>
    </PeakList1DHeader>
    <Peak1D F1="7.854524248161452" intensity="0.2345848" type="0"/>
    <Peak1D F1="7.843242248161452" intensity="0.2076544" type="0"/>
    <Peak1D F1="7.834021248161452" intensity="0.2121065" type="0"/>
    <Peak1D F1="7.822837248161452" intensity="0.2790393" type="0"/>
    <Peak1D F1="7.605941248161452" intensity="0.1892202" type="0"/>
    <Peak1D F1="7.487138248161452" intensity="0.3447382" type="0"/>
    <Peak1D F1="7.476168248161452" intensity="0.2497682" type="0"/>
    <Peak1D F1="7.466128248161452" intensity="0.2460791" type="0"/>
    <Peak1D F1="7.455278248161452" intensity="0.3112162" type="0"/>
    <Peak1D F1="7.4033292481614525" intensity="0.1406306" type="0"/>
    <Peak1D F1="7.380133248161452" intensity="0.1725184" type="0"/>
    <Peak1D F1="7.3737942481614525" intensity="0.1692922" type="0"/>
    <Peak1D F1="7.353911248161452" intensity="0.3412935" type="0"/>
    <Peak1D F1="7.331936248161452" intensity="0.1136692" type="0"/>
    <Peak1D F1="7.259884248161452" intensity="35.17099" type="0"/>
    <Peak1D F1="7.231195248161452" intensity="0.2964817" type="0"/>
    <Peak1D F1="7.224865248161452" intensity="0.2779112" type="0"/>
    <Peak1D F1="7.216419248161452" intensity="0.2354172" type="0"/>
    <Peak1D F1="7.193718248161452" intensity="0.2692129" type="0"/>
    <Peak1D F1="7.182739248161452" intensity="0.2864223" type="0"/>
    <Peak1D F1="7.175245248161452" intensity="0.3751526" type="0"/>
    <Peak1D F1="7.167757248161452" intensity="1.168134" type="0"/>
    <Peak1D F1="7.158512248161452" intensity="1.848842" type="0"/>
    <Peak1D F1="7.146610248161452" intensity="3.02736" type="0"/>
    <Peak1D F1="7.136959248161452" intensity="5.019564" type="0"/>
    <Peak1D F1="7.131469248161452" intensity="3.633364" type="0"/>
    <Peak1D F1="7.123696248161452" intensity="5.834327" type="0"/>
    <Peak1D F1="7.1145742481614525" intensity="7.481434" type="0"/>
    <Peak1D F1="7.107630248161452" intensity="10.12846" type="0"/>
    <Peak1D F1="7.101822248161452" intensity="14.92301" type="0"/>
    <Peak1D F1="7.093300248161452" intensity="9.448508" type="0"/>
    <Peak1D F1="7.086469248161452" intensity="10.6685" type="0"/>
    <Peak1D F1="7.081185248161452" intensity="6.945018" type="0"/>
    <Peak1D F1="7.0700122481614525" intensity="1.965595" type="0"/>
    <Peak1D F1="7.060979248161452" intensity="0.6139494" type="0"/>
    <Peak1D F1="7.044206248161452" intensity="0.266944" type="0"/>
    <Peak1D F1="7.034801248161452" intensity="0.5568597" type="0"/>
    <Peak1D F1="7.017833248161452" intensity="5.783859" type="0"/>
    <Peak1D F1="7.010946248161452" intensity="6.657985" type="0"/>
    <Peak1D F1="6.990925248161452" intensity="4.585382" type="0"/>
    <Peak1D F1="6.908713248161452" intensity="0.228663" type="0"/>
    <Peak1D F1="6.472935248161452" intensity="3.187564" type="0"/>
    <Peak1D F1="6.4668262481614525" intensity="6.127979" type="0"/>
    <Peak1D F1="6.460706248161452" intensity="3.290414" type="0"/>
    <Peak1D F1="6.440941248161452" intensity="3.739818" type="0"/>
    <Peak1D F1="6.434835248161452" intensity="7.147543" type="0"/>
    <Peak1D F1="6.428728248161452" intensity="3.830322" type="0"/>
    <Peak1D F1="6.046793248161452" intensity="3.840256" type="0"/>
    <Peak1D F1="6.032251248161452" intensity="7.786134" type="0"/>
    <Peak1D F1="6.017269248161452" intensity="4.72933" type="0"/>
    <Peak1D F1="6.000264248161452" intensity="6.731372" type="0"/>
    <Peak1D F1="5.985741248161452" intensity="3.380979" type="0"/>
    <Peak1D F1="3.851894248161452" intensity="0.193022" type="0"/>
    <Peak1D F1="3.837789248161452" intensity="0.2558298" type="0"/>
    <Peak1D F1="3.731423248161452" intensity="0.1161598" type="0"/>
    <Peak1D F1="3.421452248161452" intensity="0.1813938" type="0"/>
    <Peak1D F1="3.0503952481614522" intensity="0.1216901" type="0"/>
    <Peak1D F1="3.0289942481614522" intensity="0.1476497" type="0"/>
    <Peak1D F1="3.0001372481614523" intensity="0.121191" type="0"/>
    <Peak1D F1="2.816744248161452" intensity="8.319985" type="0"/>
    <Peak1D F1="2.790011248161452" intensity="15.0" type="0"/>
    <Peak1D F1="2.762063248161452" intensity="10.59501" type="0"/>
    <Peak1D F1="2.724257248161452" intensity="0.1050735" type="0"/>
    <Peak1D F1="2.576132248161452" intensity="0.1592712" type="0"/>
    <Peak1D F1="2.5581222481614523" intensity="0.1055406" type="0"/>
    <Peak1D F1="2.525590248161452" intensity="0.10062" type="0"/>
    <Peak1D F1="2.3666542481614523" intensity="0.1000949" type="0"/>
    <Peak1D F1="2.3439472481614523" intensity="4.05167" type="0"/>
    <Peak1D F1="2.337811248161452" intensity="4.188591" type="0"/>
    <Peak1D F1="2.329443248161452" intensity="4.390824" type="0"/>
    <Peak1D F1="2.323344248161452" intensity="4.856866" type="0"/>
    <Peak1D F1="2.3157532481614522" intensity="6.563832" type="0"/>
    <Peak1D F1="2.309694248161452" intensity="6.992319" type="0"/>
    <Peak1D F1="2.301230248161452" intensity="6.603499" type="0"/>
    <Peak1D F1="2.295136248161452" intensity="6.472293" type="0"/>
    <Peak1D F1="2.2894342481614522" intensity="3.972593" type="0"/>
    <Peak1D F1="2.283130248161452" intensity="3.360534" type="0"/>
    <Peak1D F1="2.274657248161452" intensity="3.224484" type="0"/>
    <Peak1D F1="2.268593248161452" intensity="3.060161" type="0"/>
    <Peak1D F1="1.8307792481614522" intensity="0.4093487" type="0"/>
    <Peak1D F1="1.7997562481614522" intensity="0.1433304" type="0"/>
    <Peak1D F1="1.7715542481614521" intensity="0.1244122" type="0"/>
    <Peak1D F1="1.751846248161452" intensity="0.1053293" type="0"/>
    <Peak1D F1="1.3441192481614521" intensity="13.73435" type="0"/>
    <Peak1D F1="1.2959262481614522" intensity="0.1688647" type="0"/>
    <Peak1D F1="1.2771792481614521" intensity="0.1061542" type="0"/>
    <Peak1D F1="1.247660248161452" intensity="0.3331811" type="0"/>
    <Peak1D F1="0.06470124816145213" intensity="0.1615771" type="0"/>
  </PeakList1D>
</PeakList>
