# Supplementary material for: Atmosphere Effects on Arene Reduction with Lithium and Ethylenediamine in THF
Source: J Org Chem. 2025 Mar 3;90(10):3684–97. doi: 10.1021/acs.joc.4c03118 (PMC11915386; doi:10.1021/acs.joc.4c03118)
Supplement: Supplementary file 1 — jo4c03118_si_001.zip [file jo4c03118_si_001.zip › FID for Publication/Compound 10/1H time 0/shimvalues]

# Wed Jun 05 12:11:40 2024
#$$PROBEIDENTIFIER=Z104275_0423
#$$PROBENAME=PA BBO 300S1 BBF-H-D-05 Z
#$$SHIMID=313232
#
# Active Shim Gradients
#
Z           		2562            
Z2          		908             
Z3          		-2382           
Z4          		-2678           
Z5          		12034           
Z6          		26073           
X           		1705            
XZ          		-2525           
XZ2         		-3715           
XZ3         		6918            
Y           		-3227           
YZ          		-1834           
YZ2         		-7015           
YZ3         		355             
XY          		-1440           
XYZ         		-735            
(X2-Y2)     		4076            
(X2-Y2)Z    		7463            
X3          		5269            
Y3          		-3653           
#
# Lock Parameter
#
FIELD		9204.445
LOCKPHASE		32.400  
LOCKPOWER		-30.000 
LOCKGAIN		120.006 
LOCKDC		-75.000 
LOCKSHIFT		7.240   
LOOPGAIN		-12.000 
LOOPTIME		0.400   
LOOPFILTER		100.000 
#
IEEE64_VERSION_CODE 1
#
# Shim currents 
#
SHIM_SETTING [1 ]  1242.74509027   
SHIM_SETTING [2 ]  449.56737017    
SHIM_SETTING [3 ]  -1252.83291303  
SHIM_SETTING [4 ]  -1408.67229338  
SHIM_SETTING [5 ]  6330.07541988   
SHIM_SETTING [6 ]  896.97199999    
SHIM_SETTING [7 ]  -1328.15199999  
SHIM_SETTING [8 ]  -1954.05299998  
SHIM_SETTING [9 ]  2143.74499998   
SHIM_SETTING [10]  -757.47899999   
SHIM_SETTING [11]  -1697.26099998  
SHIM_SETTING [12]  -964.89099999   
SHIM_SETTING [13]  -3690.11999996  
SHIM_SETTING [14]  186.82400000    
SHIM_SETTING [15]  13714.55465191  
SHIM_SETTING [16]  3925.47699996   
SHIM_SETTING [17]  3638.88599996   
SHIM_SETTING [18]  -386.61000000   
SHIM_SETTING [19]  2771.65699997   
SHIM_SETTING [20]  -1921.45099998  
