# Supplementary material for: Atmosphere Effects on Arene Reduction with Lithium and Ethylenediamine in THF
Source: J Org Chem. 2025 Mar 3;90(10):3684–97. doi: 10.1021/acs.joc.4c03118 (PMC11915386; doi:10.1021/acs.joc.4c03118)
Supplement: Supplementary file 1 — jo4c03118_si_001.zip [file jo4c03118_si_001.zip › FID for Publication/Compound 10/1H time 0/topshimreport]

New TopShim run:

version = topshim 2.0.0
date = 2024-06-05
time = 12:05:21.870
command = topshim  ordmax=6 tuneb tunea

FINE SHIMMING

Parameters:

probe = Z104275_0423
solvent = CDCl3
shim nucleus = 2H
nucleus optimised for = 1H
o1p (from lock) = 7.24 ppm

Results:


1D Shimming:
Iteration  1: FWHM Before= 1.6 Hz, Target= 0.3 Hz, After= 0.8 Hz
Iteration  2: FWHM Before= 0.8 Hz, Target= 0.4 Hz, After= 0.4 Hz
Shim succeeded

Lineshape quality factor (1D spectrum, spinning) = 0.451


Performing tune after shimming
tune lock level increase = 1.0

shim changes: 
Z	-110
Z2	-143
Z3	-398
Z4	-1083
Z5	+1254
Z6	+2939
X	-9
XZ	-190
Y	+5
YZ	+1

duration = 3 min 52 sec
completed successfully
finished Wed Jun 05 12:09:12 2024


========================================================================
