# Supplementary material for: Atmosphere Effects on Arene Reduction with Lithium and Ethylenediamine in THF
Source: J Org Chem. 2025 Mar 3;90(10):3684–97. doi: 10.1021/acs.joc.4c03118 (PMC11915386; doi:10.1021/acs.joc.4c03118)
Supplement: Supplementary file 1 — jo4c03118_si_001.zip [file jo4c03118_si_001.zip › FID for Publication/Compound 10/1H time 60/audita.txt]

##TITLE= Audit trail, TopSpin 3.6.5
##JCAMPDX= 5.01
##ORIGIN= Bruker BioSpin GmbH
##OWNER= nmr
$$ D:/2024/data/Koide/nmr/ZSS2303/20/audita.txt
##AUDIT TRAIL=  $$ (NUMBER, WHEN, WHO, WHERE, PROCESS, VERSION, WHAT)
(   1,<2024-06-05 16:32:19.504 -0400>,<nmr>,<DESKTOP-RU2QM4L>,<go4>,<TopSpin 3.6.5>,
      <created by zg on data set with UUID 'd74b9ab4-2379-11ef-bdcf-bc305bb881ea'
       started at 2024-06-05 16:26:08.231 -0400,
       POWCHK enabled, PULCHK disabled,
       completed at 2024-06-05 16:32:19.504 -0400

       configuration hash MD5:
       97 6A B5 49 B0 4C 8C 94 BB A0 45 40 97 D5 A9 62
       data hash MD5: 64K
       92 DD 94 5E 52 5B DA 4A 4E 0D 67 5E C6 A1 C9 5C>)
(   2,<2024-06-05 16:32:19.660 -0400>,<nmr>,<DESKTOP-RU2QM4L>,<audit>,<TopSpin 3.6.5>,
      <user comment:
       ICON-NMR User ID: Koide
       data hash MD5: 64K
       92 DD 94 5E 52 5B DA 4A 4E 0D 67 5E C6 A1 C9 5C>)
##END=

$$ hash MD5
$$ AB 6B 62 AF 88 EA 77 3F D1 78 49 AC EE 2A 57 C8
