# Supplementary material for: Atmosphere Effects on Arene Reduction with Lithium and Ethylenediamine in THF
Source: J Org Chem. 2025 Mar 3;90(10):3684–97. doi: 10.1021/acs.joc.4c03118 (PMC11915386; doi:10.1021/acs.joc.4c03118)
Supplement: Supplementary file 1 — jo4c03118_si_001.zip [file jo4c03118_si_001.zip › FID for Publication/Compound 10/1H time 60/pdata/1/auditp.txt]

##TITLE= Audit trail, TopSpin 3.6.5
##JCAMPDX= 5.01
##ORIGIN= Bruker BioSpin GmbH
##OWNER= nmr
$$ D:/2024/data/Koide/nmr/ZSS2303/20/pdata/1/auditp.txt
##AUDIT TRAIL=  $$ (NUMBER, WHEN, WHO, WHERE, PROCESS, VERSION, WHAT)
(   1,<2024-06-05 16:32:19.504 -0400>,<nmr>,<DESKTOP-RU2QM4L>,<go4>,<TopSpin 3.6.5>,
      <created by zg on data set with UUID 'd74b9ab4-2379-11ef-bdcf-bc305bb881ea'
       started at 2024-06-05 16:26:08.231 -0400,
       POWCHK enabled, PULCHK disabled,
       completed at 2024-06-05 16:32:19.504 -0400

       configuration hash MD5:
       97 6A B5 49 B0 4C 8C 94 BB A0 45 40 97 D5 A9 62
       data hash MD5: 64K
       92 DD 94 5E 52 5B DA 4A 4E 0D 67 5E C6 A1 C9 5C>)
(   2,<2024-06-05 16:32:19.660 -0400>,<nmr>,<DESKTOP-RU2QM4L>,<audit>,<TopSpin 3.6.5>,
      <user comment:
       ICON-NMR User ID: Koide
       data hash MD5: 64K
       92 DD 94 5E 52 5B DA 4A 4E 0D 67 5E C6 A1 C9 5C>)
(   3,<2024-06-05 16:32:21.176 -0400>,<nmr>,<DESKTOP-RU2QM4L>,<proc1d>,<TopSpin 3.6.5>,
      <Start of raw data processing
       ef LB = 0.3 FT_mod = 6 PKNL = 1 SI = 64K 
       data hash MD5: 64K
       30 10 75 15 D9 F5 D3 45 05 5C B0 FD C9 37 8D 19>)
(   4,<2024-06-05 16:32:22.754 -0400>,<nmr>,<DESKTOP-RU2QM4L>,<proc1d>,<TopSpin 3.6.5>,
      <apk0 
       data hash MD5: 64K
       45 75 0E 91 71 83 15 91 2B 0E 4B FA AE C1 30 E5>)
(   5,<2024-06-05 16:32:22.941 -0400>,<nmr>,<DESKTOP-RU2QM4L>,<proc1d>,<TopSpin 3.6.5>,
      <abs ABSG = 5 
       data hash MD5: 64K
       91 D0 C2 CF 92 D9 71 76 A3 86 29 63 4C 47 7A 9D>)
$$ C:/Bruker/TopSpin3.6.5/Notebook Two/ZSS2303/20/pdata/1/auditp.txt
(   6,<2024-06-07 08:47:08.313 -0400>,<funle>,<Zoey>,<dataserver>,<TopSpin 3.6.5>,
      <Spectrum calibrated, SF was set. Old value: 300.230017 New value: 300.230007. Peak list modified: Yes
       data hash MD5: 64K
       91 D0 C2 CF 92 D9 71 76 A3 86 29 63 4C 47 7A 9D>)
(   7,<2024-06-07 08:47:08.318 -0400>,<funle>,<Zoey>,<dataserver>,<TopSpin 3.6.5>,
      <Spectrum calibrated, OFFSET was set. Old value: 16.126590 New value: 16.159340. Peak list modified: Yes
       data hash MD5: 64K
       91 D0 C2 CF 92 D9 71 76 A3 86 29 63 4C 47 7A 9D>)
(   8,<2024-06-07 08:48:30.073 -0400>,<funle>,<Zoey>,<dataserver>,<TopSpin 3.6.5>,
      <INTEGRAL 2024-06-07 08:48:20.572 -0400
       DEFINE [6.459;6.359]
       data hash MD5: 64K
       91 D0 C2 CF 92 D9 71 76 A3 86 29 63 4C 47 7A 9D>)
(   9,<2024-06-07 08:48:30.107 -0400>,<funle>,<Zoey>,<dataserver>,<TopSpin 3.6.5>,
      <INTEGRAL 2024-06-07 08:48:25.096 -0400
       DEFINE [7.832;7.773]
       data hash MD5: 64K
       91 D0 C2 CF 92 D9 71 76 A3 86 29 63 4C 47 7A 9D>)
$$ C:/Bruker/TopSpin3.6.5/Notebook 2/ZSS2303/20/pdata/1/auditp.txt
(  10,<2024-08-19 15:07:30.599 -0400>,<funle>,<Zoey>,<dataserver>,<TopSpin 3.6.5>,
      <INTEGRAL 2024-08-19 15:06:24.084 -0400
       DEFINE [7.463;7.410]
       data hash MD5: 64K
       91 D0 C2 CF 92 D9 71 76 A3 86 29 63 4C 47 7A 9D>)
(  11,<2024-08-19 15:07:30.615 -0400>,<funle>,<Zoey>,<dataserver>,<TopSpin 3.6.5>,
      <INTEGRAL 2024-08-19 15:06:29.757 -0400
       DEFINE [6.995;6.928]
       data hash MD5: 64K
       91 D0 C2 CF 92 D9 71 76 A3 86 29 63 4C 47 7A 9D>)
(  12,<2024-08-19 15:07:30.630 -0400>,<funle>,<Zoey>,<dataserver>,<TopSpin 3.6.5>,
      <INTEGRAL 2024-08-19 15:06:33.117 -0400
       DEFINE [7.141;7.011]
       data hash MD5: 64K
       91 D0 C2 CF 92 D9 71 76 A3 86 29 63 4C 47 7A 9D>)
(  13,<2024-08-19 15:07:30.630 -0400>,<funle>,<Zoey>,<dataserver>,<TopSpin 3.6.5>,
      <INTEGRAL 2024-08-19 15:06:37.818 -0400
       DEFINE [6.024;5.928]
       data hash MD5: 64K
       91 D0 C2 CF 92 D9 71 76 A3 86 29 63 4C 47 7A 9D>)
(  14,<2024-08-19 15:07:30.646 -0400>,<funle>,<Zoey>,<dataserver>,<TopSpin 3.6.5>,
      <INTEGRAL 2024-08-19 15:06:51.695 -0400
       DEFINE [3.207;3.177]
       data hash MD5: 64K
       91 D0 C2 CF 92 D9 71 76 A3 86 29 63 4C 47 7A 9D>)
(  15,<2024-08-19 15:07:30.646 -0400>,<funle>,<Zoey>,<dataserver>,<TopSpin 3.6.5>,
      <INTEGRAL 2024-08-19 15:06:55.748 -0400
       DEFINE [2.805;2.697]
       data hash MD5: 64K
       91 D0 C2 CF 92 D9 71 76 A3 86 29 63 4C 47 7A 9D>)
(  16,<2024-08-19 15:07:30.662 -0400>,<funle>,<Zoey>,<dataserver>,<TopSpin 3.6.5>,
      <INTEGRAL 2024-08-19 15:07:01.781 -0400
       DEFINE [2.324;2.224]
       data hash MD5: 64K
       91 D0 C2 CF 92 D9 71 76 A3 86 29 63 4C 47 7A 9D>)
##END=

$$ hash MD5
$$ DD A1 04 9D 1D ED BF BC 76 53 0E 0A 96 9B 2E FE
