# Supplementary material for: Atmosphere Effects on Arene Reduction with Lithium and Ethylenediamine in THF
Source: J Org Chem. 2025 Mar 3;90(10):3684–97. doi: 10.1021/acs.joc.4c03118 (PMC11915386; doi:10.1021/acs.joc.4c03118)
Supplement: Supplementary file 1 — jo4c03118_si_001.zip [file jo4c03118_si_001.zip › FID for Publication/Compound 10/1H time 60/pdata/1/integrals.txt]

   Current data set:
   NAME =	ZSS2303	EXPNO =	20	PROCNO = 1
   DU   =	C:/Bruker/TopSpin3.6.5/Notebook 2

   Number   Integrated Region     Integral
     1      7.832      7.773         0.03727
     2      7.463      7.410         0.04275
     3      7.141      7.011         3.11550
     4      6.995      6.928         1.00148
     5      6.459      6.359         1.00000
     6      6.024      5.928         0.99885
     7      3.207      3.177         0.93001
     8      2.805      2.697         2.07433
     9      2.324      2.224         2.20110
