# Supplementary material for: Atmosphere Effects on Arene Reduction with Lithium and Ethylenediamine in THF
Source: J Org Chem. 2025 Mar 3;90(10):3684–97. doi: 10.1021/acs.joc.4c03118 (PMC11915386; doi:10.1021/acs.joc.4c03118)
Supplement: Supplementary file 1 — jo4c03118_si_001.zip [file jo4c03118_si_001.zip › FID for Publication/Compound 10/1H time 60/pdata/1/intrng]

A 1.0 #regions in PPM
# low field   high field  bias        slope
  7.831790143680511  7.773268886331351  -0.0  -0.0  # for region 1
  7.463408349037265  7.409661224875131  -0.0  -0.0  # for region 2
  7.1406050409705655  7.011385809326066  -0.0  -0.0  # for region 3
  6.995233405370503  6.9281388043243215  -0.0  -0.0  # for region 4
  6.4592837799135  6.358700368844632  -0.0  -0.0  # for region 5
  6.024188154340439  5.927969526469766  -0.0  -0.0  # for region 6
  3.207297194637536  3.1765404312423375  -0.0  -0.0  # for region 7
  2.8049871831587536  2.697103060729571  -0.0  -0.0  # for region 8
  2.323791073896692  2.224458035763802  -0.0  -0.0  # for region 9
