# Supplementary material for: Atmosphere Effects on Arene Reduction with Lithium and Ethylenediamine in THF
Source: J Org Chem. 2025 Mar 3;90(10):3684–97. doi: 10.1021/acs.joc.4c03118 (PMC11915386; doi:10.1021/acs.joc.4c03118)
Supplement: Supplementary file 1 — jo4c03118_si_001.zip [file jo4c03118_si_001.zip › FID for Publication/Compound 10/1H time 60/pdata/1/peaklist.xml]

<?xml version="1.0" encoding="UTF-8"?>
<PeakList modified="2024-08-19T15:51:57">
  <PeakList1D>
    <PeakList1DHeader creator="funle" date="2024-08-19T15:51:57" expNo="20" name="ZSS2303" owner="" procNo="1" source="C:/Bruker/TopSpin3.6.5/Notebook 2">
      <PeakPickDetails>F1=16.126591ppm, F2=7.835746ppm, MI=0.10cm, MAXI=10000.00cm, PC=1.000
      </PeakPickDetails>
    </PeakList1DHeader>
  </PeakList1D>
  <PeakList1D>
    <PeakList1DHeader creator="funle" date="2024-08-19T15:51:57" expNo="20" name="ZSS2303" owner="" procNo="1" source="C:/Bruker/TopSpin3.6.5/Notebook 2">
      <PeakPickDetails>F1=7.835746ppm, F2=7.768106ppm, MI=0.00cm, MAXI=0.01cm, PC=1.000
      </PeakPickDetails>
    </PeakList1DHeader>
    <Peak1D F1="7.817851" intensity="0.00236675" type="0"/>
    <Peak1D F1="7.806695" intensity="0.002001276" type="0"/>
    <Peak1D F1="7.797379" intensity="0.002092621" type="0"/>
    <Peak1D F1="7.78619" intensity="0.002747868" type="0"/>
  </PeakList1D>
  <PeakList1D>
    <PeakList1DHeader creator="funle" date="2024-08-19T15:51:57" expNo="20" name="ZSS2303" owner="" procNo="1" source="C:/Bruker/TopSpin3.6.5/Notebook 2">
      <PeakPickDetails>F1=7.768106ppm, F2=7.469308ppm, MI=0.10cm, MAXI=10000.00cm, PC=1.000
      </PeakPickDetails>
    </PeakList1DHeader>
  </PeakList1D>
  <PeakList1D>
    <PeakList1DHeader creator="funle" date="2024-08-19T15:51:57" expNo="20" name="ZSS2303" owner="" procNo="1" source="C:/Bruker/TopSpin3.6.5/Notebook 2">
      <PeakPickDetails>F1=7.469308ppm, F2=7.403638ppm, MI=0.00cm, MAXI=0.01cm, PC=1.000
      </PeakPickDetails>
    </PeakList1DHeader>
    <Peak1D F1="7.450311" intensity="0.003164738" type="0"/>
    <Peak1D F1="7.438951" intensity="0.002192791" type="0"/>
    <Peak1D F1="7.429293" intensity="0.002352316" type="0"/>
    <Peak1D F1="7.418387" intensity="0.002936919" type="0"/>
  </PeakList1D>
  <PeakList1D>
    <PeakList1DHeader creator="funle" date="2024-08-19T15:51:57" expNo="20" name="ZSS2303" owner="" procNo="1" source="C:/Bruker/TopSpin3.6.5/Notebook 2">
      <PeakPickDetails>F1=7.403638ppm, F2=7.146509ppm, MI=0.10cm, MAXI=10000.00cm, PC=1.000
      </PeakPickDetails>
    </PeakList1DHeader>
    <Peak1D F1="7.259891" intensity="0.5812513" type="0"/>
  </PeakList1D>
  <PeakList1D>
    <PeakList1DHeader creator="funle" date="2024-08-19T15:51:57" expNo="20" name="ZSS2303" owner="" procNo="1" source="C:/Bruker/TopSpin3.6.5/Notebook 2">
      <PeakPickDetails>F1=7.146509ppm, F2=7.015088ppm, MI=0.01cm, MAXI=0.19cm, PC=1.000
      </PeakPickDetails>
    </PeakList1DHeader>
    <Peak1D F1="7.129914" intensity="0.0117585" type="0"/>
    <Peak1D F1="7.120444" intensity="0.01745189" type="0"/>
    <Peak1D F1="7.108844" intensity="0.02790756" type="0"/>
    <Peak1D F1="7.099136" intensity="0.04651925" type="0"/>
    <Peak1D F1="7.093769" intensity="0.03396735" type="0"/>
    <Peak1D F1="7.085977" intensity="0.05302465" type="0"/>
    <Peak1D F1="7.076682" intensity="0.07034835" type="0"/>
    <Peak1D F1="7.069945" intensity="0.09713865" type="0"/>
    <Peak1D F1="7.064134" intensity="0.1439978" type="0"/>
    <Peak1D F1="7.056202" intensity="0.08943357" type="0"/>
    <Peak1D F1="7.049002" intensity="0.1015556" type="0"/>
    <Peak1D F1="7.043694" intensity="0.06400953" type="0"/>
    <Peak1D F1="7.032916" intensity="0.0183835" type="0"/>
  </PeakList1D>
  <PeakList1D>
    <PeakList1DHeader creator="funle" date="2024-08-19T15:51:57" expNo="20" name="ZSS2303" owner="" procNo="1" source="C:/Bruker/TopSpin3.6.5/Notebook 2">
      <PeakPickDetails>F1=7.015088ppm, F2=7.005361ppm, MI=0.10cm, MAXI=10000.00cm, PC=1.000
      </PeakPickDetails>
    </PeakList1DHeader>
  </PeakList1D>
  <PeakList1D>
    <PeakList1DHeader creator="funle" date="2024-08-19T15:51:57" expNo="20" name="ZSS2303" owner="" procNo="1" source="C:/Bruker/TopSpin3.6.5/Notebook 2">
      <PeakPickDetails>F1=7.005361ppm, F2=6.869334ppm, MI=0.02cm, MAXI=0.07cm, PC=1.000
      </PeakPickDetails>
    </PeakList1DHeader>
    <Peak1D F1="6.980027" intensity="0.05317296" type="0"/>
    <Peak1D F1="6.973086" intensity="0.06204504" type="0"/>
    <Peak1D F1="6.953143" intensity="0.04296248" type="0"/>
  </PeakList1D>
  <PeakList1D>
    <PeakList1DHeader creator="funle" date="2024-08-19T15:51:57" expNo="20" name="ZSS2303" owner="" procNo="1" source="C:/Bruker/TopSpin3.6.5/Notebook 2">
      <PeakPickDetails>F1=6.869334ppm, F2=6.467937ppm, MI=0.10cm, MAXI=10000.00cm, PC=1.000
      </PeakPickDetails>
    </PeakList1DHeader>
  </PeakList1D>
  <PeakList1D>
    <PeakList1DHeader creator="funle" date="2024-08-19T15:51:57" expNo="20" name="ZSS2303" owner="" procNo="1" source="C:/Bruker/TopSpin3.6.5/Notebook 2">
      <PeakPickDetails>F1=6.467937ppm, F2=6.305348ppm, MI=0.01cm, MAXI=0.08cm, PC=1.000
      </PeakPickDetails>
    </PeakList1DHeader>
    <Peak1D F1="6.436882" intensity="0.0297086" type="0"/>
    <Peak1D F1="6.43077" intensity="0.05729361" type="0"/>
    <Peak1D F1="6.42463" intensity="0.03081333" type="0"/>
    <Peak1D F1="6.404876" intensity="0.03487676" type="0"/>
    <Peak1D F1="6.398765" intensity="0.06704107" type="0"/>
    <Peak1D F1="6.392641" intensity="0.03618006" type="0"/>
  </PeakList1D>
  <PeakList1D>
    <PeakList1DHeader creator="funle" date="2024-08-19T15:51:57" expNo="20" name="ZSS2303" owner="" procNo="1" source="C:/Bruker/TopSpin3.6.5/Notebook 2">
      <PeakPickDetails>F1=6.305348ppm, F2=6.090111ppm, MI=0.10cm, MAXI=10000.00cm, PC=1.000
      </PeakPickDetails>
    </PeakList1DHeader>
  </PeakList1D>
  <PeakList1D>
    <PeakList1DHeader creator="funle" date="2024-08-19T15:51:57" expNo="20" name="ZSS2303" owner="" procNo="1" source="C:/Bruker/TopSpin3.6.5/Notebook 2">
      <PeakPickDetails>F1=6.090111ppm, F2=5.831518ppm, MI=0.01cm, MAXI=0.09cm, PC=1.000
      </PeakPickDetails>
    </PeakList1DHeader>
    <Peak1D F1="6.010428" intensity="0.03577839" type="0"/>
    <Peak1D F1="5.995875" intensity="0.07283719" type="0"/>
    <Peak1D F1="5.980956" intensity="0.04416812" type="0"/>
    <Peak1D F1="5.963882" intensity="0.06304375" type="0"/>
    <Peak1D F1="5.949352" intensity="0.03180811" type="0"/>
  </PeakList1D>
  <PeakList1D>
    <PeakList1DHeader creator="funle" date="2024-08-19T15:51:57" expNo="20" name="ZSS2303" owner="" procNo="1" source="C:/Bruker/TopSpin3.6.5/Notebook 2">
      <PeakPickDetails>F1=5.831518ppm, F2=2.831543ppm, MI=0.10cm, MAXI=10000.00cm, PC=1.000
      </PeakPickDetails>
    </PeakList1DHeader>
    <Peak1D F1="3.733122" intensity="0.1025797" type="0"/>
    <Peak1D F1="3.72827" intensity="0.4455074" type="0"/>
    <Peak1D F1="3.725591" intensity="0.2911654" type="0"/>
    <Peak1D F1="3.719926" intensity="0.2702645" type="0"/>
    <Peak1D F1="3.716777" intensity="0.2508668" type="0"/>
    <Peak1D F1="3.714468" intensity="0.370876" type="0"/>
    <Peak1D F1="3.706081" intensity="1.14261" type="0"/>
    <Peak1D F1="3.698012" intensity="0.3938465" type="0"/>
    <Peak1D F1="3.695479" intensity="0.259141" type="0"/>
    <Peak1D F1="3.692384" intensity="0.2765706" type="0"/>
    <Peak1D F1="3.686298" intensity="0.3176551" type="0"/>
    <Peak1D F1="3.683872" intensity="0.512785" type="0"/>
    <Peak1D F1="3.67914" intensity="0.1168305" type="0"/>
    <Peak1D F1="3.476128" intensity="2.348625" type="0"/>
    <Peak1D F1="3.452681" intensity="7.241046" type="0"/>
    <Peak1D F1="3.429298" intensity="7.377773" type="0"/>
    <Peak1D F1="3.405981" intensity="2.50557" type="0"/>
    <Peak1D F1="3.193535" intensity="0.3527292" type="0"/>
  </PeakList1D>
  <PeakList1D>
    <PeakList1DHeader creator="funle" date="2024-08-19T15:51:57" expNo="20" name="ZSS2303" owner="" procNo="1" source="C:/Bruker/TopSpin3.6.5/Notebook 2">
      <PeakPickDetails>F1=2.831543ppm, F2=2.624826ppm, MI=0.04cm, MAXI=0.17cm, PC=1.000
      </PeakPickDetails>
    </PeakList1DHeader>
    <Peak1D F1="2.781971" intensity="0.07460005" type="0"/>
    <Peak1D F1="2.755242" intensity="0.1343065" type="0"/>
    <Peak1D F1="2.727261" intensity="0.09536055" type="0"/>
  </PeakList1D>
  <PeakList1D>
    <PeakList1DHeader creator="funle" date="2024-08-19T15:51:57" expNo="20" name="ZSS2303" owner="" procNo="1" source="C:/Bruker/TopSpin3.6.5/Notebook 2">
      <PeakPickDetails>F1=2.624826ppm, F2=2.362343ppm, MI=0.10cm, MAXI=10000.00cm, PC=1.000
      </PeakPickDetails>
    </PeakList1DHeader>
  </PeakList1D>
  <PeakList1D>
    <PeakList1DHeader creator="funle" date="2024-08-19T15:51:57" expNo="20" name="ZSS2303" owner="" procNo="1" source="C:/Bruker/TopSpin3.6.5/Notebook 2">
      <PeakPickDetails>F1=2.362343ppm, F2=2.222929ppm, MI=0.02cm, MAXI=0.10cm, PC=1.000
      </PeakPickDetails>
    </PeakList1DHeader>
    <Peak1D F1="2.309312" intensity="0.03744834" type="0"/>
    <Peak1D F1="2.303153" intensity="0.03879227" type="0"/>
    <Peak1D F1="2.294773" intensity="0.04060654" type="0"/>
    <Peak1D F1="2.288689" intensity="0.04509088" type="0"/>
    <Peak1D F1="2.281089" intensity="0.06103209" type="0"/>
    <Peak1D F1="2.275016" intensity="0.06506764" type="0"/>
    <Peak1D F1="2.266552" intensity="0.06157013" type="0"/>
    <Peak1D F1="2.260448" intensity="0.06087293" type="0"/>
    <Peak1D F1="2.254791" intensity="0.038731" type="0"/>
    <Peak1D F1="2.248445" intensity="0.03373764" type="0"/>
    <Peak1D F1="2.240016" intensity="0.03284417" type="0"/>
    <Peak1D F1="2.23391" intensity="0.03261121" type="0"/>
  </PeakList1D>
  <PeakList1D>
    <PeakList1DHeader creator="funle" date="2024-08-19T15:51:57" expNo="20" name="ZSS2303" owner="" procNo="1" source="C:/Bruker/TopSpin3.6.5/Notebook 2">
      <PeakPickDetails>F1=2.222929ppm, F2=-3.890113ppm, MI=0.10cm, MAXI=10000.00cm, PC=1.000
      </PeakPickDetails>
    </PeakList1DHeader>
    <Peak1D F1="1.956795" intensity="0.171458" type="0"/>
    <Peak1D F1="1.842749" intensity="0.1071807" type="0"/>
    <Peak1D F1="1.837142" intensity="0.4738462" type="0"/>
    <Peak1D F1="1.826766" intensity="0.4411832" type="0"/>
    <Peak1D F1="1.821762" intensity="0.299767" type="0"/>
    <Peak1D F1="1.815003" intensity="1.346014" type="0"/>
    <Peak1D F1="1.80855" intensity="0.3139985" type="0"/>
    <Peak1D F1="1.803348" intensity="0.4382872" type="0"/>
    <Peak1D F1="1.792875" intensity="0.4465719" type="0"/>
    <Peak1D F1="1.702952" intensity="0.1082014" type="0"/>
    <Peak1D F1="1.693403" intensity="0.1052858" type="0"/>
    <Peak1D F1="1.223844" intensity="3.51306" type="0"/>
    <Peak1D F1="1.189859" intensity="7.634871" type="0"/>
    <Peak1D F1="1.166482" intensity="15.0" type="0"/>
    <Peak1D F1="1.143095" intensity="7.441704" type="0"/>
  </PeakList1D>
</PeakList>
