# Supplementary material for: Atmosphere Effects on Arene Reduction with Lithium and Ethylenediamine in THF
Source: J Org Chem. 2025 Mar 3;90(10):3684–97. doi: 10.1021/acs.joc.4c03118 (PMC11915386; doi:10.1021/acs.joc.4c03118)
Supplement: Supplementary file 1 — jo4c03118_si_001.zip [file jo4c03118_si_001.zip › FID for Publication/Compound 10/1H time 60/pdata/1/peakrng]

P    #regions in PPM
# 2024-08-19 15:52:03 -0400  funle@Zoey
# low field   high field   mi   maxi
  16.1265907287598  7.835746359018865  0.100  10000.000  # for region 1
  7.835746359018865  7.768106242108125  0.001  0.008  # for region 2
  7.768106242108125  7.469307667405344  0.100  10000.000  # for region 3
  7.469307667405344  7.40363765098715  0.001  0.006  # for region 4
  7.40363765098715  7.146508924192868  0.100  10000.000  # for region 5
  7.146508924192868  7.015088155047791  0.008  0.194  # for region 6
  7.015088155047791  7.005360856473897  0.100  10000.000  # for region 7
  7.005360856473897  6.869334432076346  0.023  0.069  # for region 8
  6.869334432076346  6.46793678378722  0.100  10000.000  # for region 9
  6.46793678378722  6.3053479970269475  0.013  0.079  # for region 10
  6.3053479970269475  6.090111412649063  0.100  10000.000  # for region 11
  6.090111412649063  5.831517818468439  0.011  0.088  # for region 12
  5.831517818468439  2.831543022065485  0.100  10000.000  # for region 13
  2.831543022065485  2.6248259593340486  0.041  0.172  # for region 14
  2.6248259593340486  2.362343363400644  0.100  10000.000  # for region 15
  2.362343363400644  2.2229295303957217  0.022  0.101  # for region 16
  2.2229295303957217  -3.89011327656517  0.100  10000.000  # for region 17
