# Supplementary material for: Atmosphere Effects on Arene Reduction with Lithium and Ethylenediamine in THF
Source: J Org Chem. 2025 Mar 3;90(10):3684–97. doi: 10.1021/acs.joc.4c03118 (PMC11915386; doi:10.1021/acs.joc.4c03118)
Supplement: Supplementary file 1 — jo4c03118_si_001.zip [file jo4c03118_si_001.zip › FID for Publication/Compound 10/1H time 60/shimvalues]

# Wed Jun 05 16:32:19 2024
#$$PROBEIDENTIFIER=Z104275_0423
#$$PROBENAME=PA BBO 300S1 BBF-H-D-05 Z
#$$SHIMID=313232
#
# Active Shim Gradients
#
Z           		2625            
Z2          		958             
Z3          		-2043           
Z4          		-675            
Z5          		10819           
Z6          		17295           
X           		1696            
XZ          		-2465           
XZ2         		-3715           
XZ3         		6918            
Y           		-3253           
YZ          		-1824           
YZ2         		-7015           
YZ3         		355             
XY          		-1440           
XYZ         		-735            
(X2-Y2)     		4076            
(X2-Y2)Z    		7463            
X3          		5269            
Y3          		-3653           
#
# Lock Parameter
#
FIELD		9208.899
LOCKPHASE		32.400  
LOCKPOWER		-30.000 
LOCKGAIN		123.678 
LOCKDC		-75.000 
LOCKSHIFT		7.240   
LOOPGAIN		-12.000 
LOOPTIME		0.400   
LOOPFILTER		100.000 
#
IEEE64_VERSION_CODE 1
#
# Shim currents 
#
SHIM_SETTING [1 ]  1273.21558864   
SHIM_SETTING [2 ]  474.05610931    
SHIM_SETTING [3 ]  -1074.68944610  
SHIM_SETTING [4 ]  -355.00067086   
SHIM_SETTING [5 ]  5690.66637190   
SHIM_SETTING [6 ]  892.23799999    
SHIM_SETTING [7 ]  -1296.59199999  
SHIM_SETTING [8 ]  -1954.05299999  
SHIM_SETTING [9 ]  2143.74499999   
SHIM_SETTING [10]  -757.47900000   
SHIM_SETTING [11]  -1710.93699999  
SHIM_SETTING [12]  -959.63099999   
SHIM_SETTING [13]  -3690.11999998  
SHIM_SETTING [14]  186.82400000    
SHIM_SETTING [15]  9097.29027502   
SHIM_SETTING [16]  3925.47699998   
SHIM_SETTING [17]  3638.88599998   
SHIM_SETTING [18]  -386.61000000   
SHIM_SETTING [19]  2771.65699998   
SHIM_SETTING [20]  -1921.45099999  
