# Supplementary material for: Atmosphere Effects on Arene Reduction with Lithium and Ethylenediamine in THF
Source: J Org Chem. 2025 Mar 3;90(10):3684–97. doi: 10.1021/acs.joc.4c03118 (PMC11915386; doi:10.1021/acs.joc.4c03118)
Supplement: Supplementary file 1 — jo4c03118_si_001.zip [file jo4c03118_si_001.zip › FID for Publication/Compound 10/1H time 60/topshimreport]

New TopShim run:

version = topshim 2.0.0
date = 2024-06-05
time = 16:21:58.258
command = topshim  ordmax=6 tuneb tunea

FINE SHIMMING

Parameters:

probe = Z104275_0423
solvent = CDCl3
shim nucleus = 2H
nucleus optimised for = 1H
o1p (from lock) = 7.24 ppm

Results:


1D Shimming:
Iteration  1: FWHM Before= 1.9 Hz, Target= 0.3 Hz, After= 0.3 Hz
Iteration  2: FWHM Before= 0.3 Hz, Target= 0.3 Hz
Shim succeeded

Lineshape quality factor (1D spectrum, spinning) = 0.491


Performing tune after shimming
tune lock level increase = 1.0

shim changes: 
Z	-47
Z2	-94
Z3	-59
Z4	+920
Z5	+38
Z6	-5839
X	-18
XZ	-130
Y	-21
YZ	+11

duration = 3 min 42 sec
completed successfully
finished Wed Jun 05 16:25:39 2024


========================================================================
