# Supplementary material for: Atmosphere Effects on Arene Reduction with Lithium and Ethylenediamine in THF
Source: J Org Chem. 2025 Mar 3;90(10):3684–97. doi: 10.1021/acs.joc.4c03118 (PMC11915386; doi:10.1021/acs.joc.4c03118)
Supplement: Supplementary file 1 — jo4c03118_si_001.zip [file jo4c03118_si_001.zip › FID for Publication/Compound 11/1H air/audita.txt]

##TITLE= Audit trail, TopSpin 3.6.5
##JCAMPDX= 5.01
##ORIGIN= Bruker BioSpin GmbH
##OWNER= nmr
$$ D:/2024/data/Koide/nmr/ZSS2251/10/audita.txt
##AUDIT TRAIL=  $$ (NUMBER, WHEN, WHO, WHERE, PROCESS, VERSION, WHAT)
(   1,<2024-03-29 18:58:07.296 -0400>,<nmr>,<DESKTOP-RU2QM4L>,<go4>,<TopSpin 3.6.5>,
      <created by zg on data set with UUID 'f14b927e-ee1e-11ee-9be1-bc305bb881ea'
       started at 2024-03-29 18:51:56.037 -0400,
       POWCHK enabled, PULCHK disabled,
       completed at 2024-03-29 18:58:07.280 -0400

       configuration hash MD5:
       F3 AF 19 B6 67 AD D8 BA 77 B1 D4 74 E2 03 27 A3
       data hash MD5: 64K
       39 E6 06 AE FB 59 34 31 7C D1 BE E5 94 32 F5 1F>)
(   2,<2024-03-29 18:58:07.436 -0400>,<nmr>,<DESKTOP-RU2QM4L>,<audit>,<TopSpin 3.6.5>,
      <user comment:
       ICON-NMR User ID: Koide
       data hash MD5: 64K
       39 E6 06 AE FB 59 34 31 7C D1 BE E5 94 32 F5 1F>)
##END=

$$ hash MD5
$$ D6 F5 F3 43 6D 95 5C 68 A3 BD EA 86 07 B6 04 56
