# Supplementary material for: Atmosphere Effects on Arene Reduction with Lithium and Ethylenediamine in THF
Source: J Org Chem. 2025 Mar 3;90(10):3684–97. doi: 10.1021/acs.joc.4c03118 (PMC11915386; doi:10.1021/acs.joc.4c03118)
Supplement: Supplementary file 1 — jo4c03118_si_001.zip [file jo4c03118_si_001.zip › FID for Publication/Compound 11/1H air/pdata/1/auditp.txt]

##TITLE= Audit trail, TopSpin 3.6.5
##JCAMPDX= 5.01
##ORIGIN= Bruker BioSpin GmbH
##OWNER= nmr
$$ D:/2024/data/Koide/nmr/ZSS2251/10/pdata/1/auditp.txt
##AUDIT TRAIL=  $$ (NUMBER, WHEN, WHO, WHERE, PROCESS, VERSION, WHAT)
(   1,<2024-03-29 18:58:07.296 -0400>,<nmr>,<DESKTOP-RU2QM4L>,<go4>,<TopSpin 3.6.5>,
      <created by zg on data set with UUID 'f14b927e-ee1e-11ee-9be1-bc305bb881ea'
       started at 2024-03-29 18:51:56.037 -0400,
       POWCHK enabled, PULCHK disabled,
       completed at 2024-03-29 18:58:07.280 -0400

       configuration hash MD5:
       F3 AF 19 B6 67 AD D8 BA 77 B1 D4 74 E2 03 27 A3
       data hash MD5: 64K
       39 E6 06 AE FB 59 34 31 7C D1 BE E5 94 32 F5 1F>)
(   2,<2024-03-29 18:58:07.436 -0400>,<nmr>,<DESKTOP-RU2QM4L>,<audit>,<TopSpin 3.6.5>,
      <user comment:
       ICON-NMR User ID: Koide
       data hash MD5: 64K
       39 E6 06 AE FB 59 34 31 7C D1 BE E5 94 32 F5 1F>)
(   3,<2024-03-29 18:58:08.202 -0400>,<nmr>,<DESKTOP-RU2QM4L>,<proc1d>,<TopSpin 3.6.5>,
      <Start of raw data processing
       ef LB = 0.3 FT_mod = 6 PKNL = 1 SI = 64K 
       data hash MD5: 64K
       56 79 0F 4F AD 64 78 48 6A 9F B4 66 07 70 64 78>)
(   4,<2024-03-29 18:58:09.702 -0400>,<nmr>,<DESKTOP-RU2QM4L>,<proc1d>,<TopSpin 3.6.5>,
      <apk0 
       data hash MD5: 64K
       7C B9 21 01 48 C3 1F 9C 01 5F 52 FD 77 78 E7 60>)
(   5,<2024-03-29 18:58:09.921 -0400>,<nmr>,<DESKTOP-RU2QM4L>,<proc1d>,<TopSpin 3.6.5>,
      <abs ABSG = 5 
       data hash MD5: 64K
       68 24 A6 91 80 28 05 EF 41 CE 93 BC E0 8B 60 FC>)
$$ C:/Bruker/TopSpin3.6.5/Notebook Two/ZSS2251/10/pdata/1/auditp.txt
(   6,<2024-03-30 13:26:10.005 -0400>,<funle>,<Zoey>,<dataserver>,<TopSpin 3.6.5>,
      <Spectrum calibrated, SF was set. Old value: 300.230000 New value: 300.230007. Peak list modified: Yes
       data hash MD5: 64K
       68 24 A6 91 80 28 05 EF 41 CE 93 BC E0 8B 60 FC>)
(   7,<2024-03-30 13:26:10.037 -0400>,<funle>,<Zoey>,<dataserver>,<TopSpin 3.6.5>,
      <Spectrum calibrated, OFFSET was set. Old value: 16.183350 New value: 16.159747. Peak list modified: Yes
       data hash MD5: 64K
       68 24 A6 91 80 28 05 EF 41 CE 93 BC E0 8B 60 FC>)
(   8,<2024-03-30 13:26:51.571 -0400>,<funle>,<Zoey>,<dataserver>,<TopSpin 3.6.5>,
      <INTEGRAL 2024-03-30 13:26:19.524 -0400
       DEFINE [7.835;7.763]
       data hash MD5: 64K
       68 24 A6 91 80 28 05 EF 41 CE 93 BC E0 8B 60 FC>)
(   9,<2024-03-30 13:26:51.587 -0400>,<funle>,<Zoey>,<dataserver>,<TopSpin 3.6.5>,
      <INTEGRAL 2024-03-30 13:26:22.886 -0400
       DEFINE [7.466;7.399]
       data hash MD5: 64K
       68 24 A6 91 80 28 05 EF 41 CE 93 BC E0 8B 60 FC>)
(  10,<2024-03-30 13:26:51.603 -0400>,<funle>,<Zoey>,<dataserver>,<TopSpin 3.6.5>,
      <INTEGRAL 2024-03-30 13:26:32.695 -0400
       DEFINE [6.069;6.017]
       data hash MD5: 64K
       68 24 A6 91 80 28 05 EF 41 CE 93 BC E0 8B 60 FC>)
(  11,<2024-03-30 13:26:51.619 -0400>,<funle>,<Zoey>,<dataserver>,<TopSpin 3.6.5>,
      <INTEGRAL 2024-03-30 13:26:39.016 -0400
       DEFINE [5.747;5.607]
       data hash MD5: 64K
       68 24 A6 91 80 28 05 EF 41 CE 93 BC E0 8B 60 FC>)
$$ C:/Bruker/TopSpin3.6.5/Notebook 2/ZSS2251/10/pdata/1/auditp.txt
(  12,<2024-09-17 14:01:33.097 -0400>,<funle>,<Zoey>,<dataserver>,<TopSpin 3.6.5>,
      <INTEGRAL 2024-09-17 14:01:18.346 -0400
       DEFINE [2.565;2.416]
       data hash MD5: 64K
       68 24 A6 91 80 28 05 EF 41 CE 93 BC E0 8B 60 FC>)
(  13,<2024-09-17 14:01:33.109 -0400>,<funle>,<Zoey>,<dataserver>,<TopSpin 3.6.5>,
      <INTEGRAL 2024-09-17 14:01:28.977 -0400
       DEFINE [1.629;1.567]
       data hash MD5: 64K
       68 24 A6 91 80 28 05 EF 41 CE 93 BC E0 8B 60 FC>)
(  14,<2024-09-17 14:02:59.275 -0400>,<funle>,<Zoey>,<dataserver>,<TopSpin 3.6.5>,
      <INTEGRAL 2024-09-17 14:02:51.362 -0400
       DELETE [1.629;1.567]
       data hash MD5: 64K
       68 24 A6 91 80 28 05 EF 41 CE 93 BC E0 8B 60 FC>)
(  15,<2024-09-17 14:02:59.290 -0400>,<funle>,<Zoey>,<dataserver>,<TopSpin 3.6.5>,
      <INTEGRAL 2024-09-17 14:02:55.866 -0400
       DEFINE [1.645;1.552]
       data hash MD5: 64K
       68 24 A6 91 80 28 05 EF 41 CE 93 BC E0 8B 60 FC>)
##END=

$$ hash MD5
$$ 49 16 C3 00 76 17 C7 42 A8 7B B1 DC 1E E9 09 5D
