# Supplementary material for: Atmosphere Effects on Arene Reduction with Lithium and Ethylenediamine in THF
Source: J Org Chem. 2025 Mar 3;90(10):3684–97. doi: 10.1021/acs.joc.4c03118 (PMC11915386; doi:10.1021/acs.joc.4c03118)
Supplement: Supplementary file 1 — jo4c03118_si_001.zip [file jo4c03118_si_001.zip › FID for Publication/Compound 11/1H air/pdata/1/integrals.txt]

   Current data set:
   NAME =	ZSS2251	EXPNO =	10	PROCNO = 1
   DU   =	C:/Bruker/TopSpin3.6.5/Notebook 2

   Number   Integrated Region     Integral
     1      7.835      7.763         0.35151
     2      7.466      7.399         0.34552
     3      6.069      6.017         3.00000
     4      5.747      5.607        30.49906
     5      2.565      2.416        61.09385
     6      1.645      1.552         6.09708
