# Supplementary material for: Atmosphere Effects on Arene Reduction with Lithium and Ethylenediamine in THF
Source: J Org Chem. 2025 Mar 3;90(10):3684–97. doi: 10.1021/acs.joc.4c03118 (PMC11915386; doi:10.1021/acs.joc.4c03118)
Supplement: Supplementary file 1 — jo4c03118_si_001.zip [file jo4c03118_si_001.zip › FID for Publication/Compound 11/1H air/pdata/1/intrng]

A 1.0 #regions in PPM
# low field   high field  bias        slope
  7.8347291669305426  7.762679358515808  -0.0  -0.0  # for region 1
  7.465680148256594  7.398580326679513  -0.0  -0.0  # for region 2
  6.06941041103132  6.0174349992374205  -0.0  -0.0  # for region 3
  5.746577219466393  5.606756041260268  -0.0  -0.0  # for region 4
  2.5652390521812287  2.415773904154409  -0.0  -0.0  # for region 5
  1.6450206301406047  1.5522680437840728  -0.0  -0.0  # for region 6
