# Supplementary material for: Atmosphere Effects on Arene Reduction with Lithium and Ethylenediamine in THF
Source: J Org Chem. 2025 Mar 3;90(10):3684–97. doi: 10.1021/acs.joc.4c03118 (PMC11915386; doi:10.1021/acs.joc.4c03118)
Supplement: Supplementary file 1 — jo4c03118_si_001.zip [file jo4c03118_si_001.zip › FID for Publication/Compound 11/1H air/pdata/1/parm.txt]

Current Data Parameters
NAME            ZSS2251              
EXPNO                10              
PROCNO                1              

F2 - Acquisition Parameters
Date_          20240329              
Time              18.58 h            
INSTRUM           spect              
PROBHD   Z104275_0423 (              
PULPROG            zg30              
TD                65536              
SOLVENT           CDCl3              
NS                   16              
DS                    2              
SWH            6009.615 Hz           
FIDRES         0.183399 Hz           
AQ            5.4525952 sec          
RG                   32              
DW               83.200 usec         
DE                13.19 usec         
TE                294.5 K            
D1          15.00000000 sec          
TD0                   1              
SFO1        300.2318539 MHz          
NUC1                 1H              
P0                 4.67 usec         
P1                14.00 usec         
PLW1        18.00000000 W            

F2 - Processing parameters
SI                65536              
SF          300.2300071 MHz          
WDW                  EM              
SSB                   0              
LB                 0.30 Hz           
GB                    0              
PC                 1.00              
