# Supplementary material for: Atmosphere Effects on Arene Reduction with Lithium and Ethylenediamine in THF
Source: J Org Chem. 2025 Mar 3;90(10):3684–97. doi: 10.1021/acs.joc.4c03118 (PMC11915386; doi:10.1021/acs.joc.4c03118)
Supplement: Supplementary file 1 — jo4c03118_si_001.zip [file jo4c03118_si_001.zip › FID for Publication/Compound 11/1H air/pdata/1/peaklist.xml]

<?xml version="1.0" encoding="UTF-8"?>
<PeakList modified="2024-09-17T14:12:40">
  <PeakList1D>
    <PeakList1DHeader creator="funle" date="2024-09-17T14:12:40" expNo="10" name="ZSS2251" owner="" procNo="1" source="C:/Bruker/TopSpin3.6.5/Notebook 2">
      <PeakPickDetails>F1=16.183350ppm, F2=7.852245ppm, MI=0.10cm, MAXI=10000.00cm, PC=1.000
      </PeakPickDetails>
    </PeakList1DHeader>
  </PeakList1D>
  <PeakList1D>
    <PeakList1DHeader creator="funle" date="2024-09-17T14:12:40" expNo="10" name="ZSS2251" owner="" procNo="1" source="C:/Bruker/TopSpin3.6.5/Notebook 2">
      <PeakPickDetails>F1=7.852245ppm, F2=7.748241ppm, MI=0.00cm, MAXI=0.01cm, PC=1.000
      </PeakPickDetails>
    </PeakList1DHeader>
    <Peak1D F1="7.814626" intensity="0.004810127" type="0"/>
    <Peak1D F1="7.803517" intensity="0.003807806" type="0"/>
    <Peak1D F1="7.794037" intensity="0.004007194" type="0"/>
    <Peak1D F1="7.782914" intensity="0.005451999" type="0"/>
  </PeakList1D>
  <PeakList1D>
    <PeakList1DHeader creator="funle" date="2024-09-17T14:12:40" expNo="10" name="ZSS2251" owner="" procNo="1" source="C:/Bruker/TopSpin3.6.5/Notebook 2">
      <PeakPickDetails>F1=7.748241ppm, F2=7.488234ppm, MI=0.10cm, MAXI=10000.00cm, PC=1.000
      </PeakPickDetails>
    </PeakList1DHeader>
  </PeakList1D>
  <PeakList1D>
    <PeakList1DHeader creator="funle" date="2024-09-17T14:12:40" expNo="10" name="ZSS2251" owner="" procNo="1" source="C:/Bruker/TopSpin3.6.5/Notebook 2">
      <PeakPickDetails>F1=7.488234ppm, F2=7.373830ppm, MI=0.00cm, MAXI=0.01cm, PC=1.000
      </PeakPickDetails>
    </PeakList1DHeader>
    <Peak1D F1="7.447181" intensity="0.005886223" type="0"/>
    <Peak1D F1="7.436065" intensity="0.004214311" type="0"/>
    <Peak1D F1="7.426097" intensity="0.004091923" type="0"/>
    <Peak1D F1="7.415298" intensity="0.005074572" type="0"/>
  </PeakList1D>
  <PeakList1D>
    <PeakList1DHeader creator="funle" date="2024-09-17T14:12:40" expNo="10" name="ZSS2251" owner="" procNo="1" source="C:/Bruker/TopSpin3.6.5/Notebook 2">
      <PeakPickDetails>F1=7.373830ppm, F2=1.655564ppm, MI=0.10cm, MAXI=10000.00cm, PC=1.000
      </PeakPickDetails>
    </PeakList1DHeader>
    <Peak1D F1="7.259868" intensity="0.3359186" type="0"/>
    <Peak1D F1="6.043829" intensity="0.2334562" type="0"/>
    <Peak1D F1="5.679437" intensity="0.8910593" type="0"/>
    <Peak1D F1="5.668627" intensity="0.143494" type="0"/>
    <Peak1D F1="3.737351" intensity="0.1085778" type="0"/>
    <Peak1D F1="3.734375" intensity="0.1296704" type="0"/>
    <Peak1D F1="3.724404" intensity="1.392565" type="0"/>
    <Peak1D F1="3.72153" intensity="0.7564386" type="0"/>
    <Peak1D F1="3.715691" intensity="0.6628883" type="0"/>
    <Peak1D F1="3.710223" intensity="0.9078713" type="0"/>
    <Peak1D F1="3.701857" intensity="2.645552" type="0"/>
    <Peak1D F1="3.69381" intensity="0.9190973" type="0"/>
    <Peak1D F1="3.688164" intensity="0.6467621" type="0"/>
    <Peak1D F1="3.682182" intensity="0.733312" type="0"/>
    <Peak1D F1="3.6797" intensity="1.103755" type="0"/>
    <Peak1D F1="3.674912" intensity="0.2574816" type="0"/>
    <Peak1D F1="3.669145" intensity="0.1106092" type="0"/>
    <Peak1D F1="3.666489" intensity="0.1036308" type="0"/>
    <Peak1D F1="3.470752" intensity="0.9541508" type="0"/>
    <Peak1D F1="3.447319" intensity="2.96333" type="0"/>
    <Peak1D F1="3.423951" intensity="3.01128" type="0"/>
    <Peak1D F1="3.400623" intensity="1.006215" type="0"/>
    <Peak1D F1="2.496206" intensity="1.908001" type="0"/>
    <Peak1D F1="2.484935" intensity="0.1724445" type="0"/>
    <Peak1D F1="1.855881" intensity="0.1081225" type="0"/>
    <Peak1D F1="1.854388" intensity="0.1098425" type="0"/>
    <Peak1D F1="1.837841" intensity="0.2881427" type="0"/>
    <Peak1D F1="1.832387" intensity="1.136085" type="0"/>
    <Peak1D F1="1.821994" intensity="1.104557" type="0"/>
    <Peak1D F1="1.816694" intensity="0.7841223" type="0"/>
    <Peak1D F1="1.810252" intensity="3.150561" type="0"/>
    <Peak1D F1="1.803752" intensity="0.7783913" type="0"/>
    <Peak1D F1="1.798595" intensity="1.063007" type="0"/>
    <Peak1D F1="1.788144" intensity="1.080348" type="0"/>
    <Peak1D F1="1.782802" intensity="0.2733246" type="0"/>
    <Peak1D F1="1.766043" intensity="0.1616154" type="0"/>
  </PeakList1D>
  <PeakList1D>
    <PeakList1DHeader creator="funle" date="2024-09-17T14:12:40" expNo="10" name="ZSS2251" owner="" procNo="1" source="C:/Bruker/TopSpin3.6.5/Notebook 2">
      <PeakPickDetails>F1=1.655564ppm, F2=1.564492ppm, MI=0.03cm, MAXI=0.09cm, PC=1.000
      </PeakPickDetails>
    </PeakList1DHeader>
    <Peak1D F1="1.618468" intensity="0.02900455" type="0"/>
    <Peak1D F1="1.611233" intensity="0.037426" type="0"/>
    <Peak1D F1="1.607168" intensity="0.03953011" type="0"/>
    <Peak1D F1="1.597661" intensity="0.0658382" type="0"/>
    <Peak1D F1="1.585636" intensity="0.04093615" type="0"/>
  </PeakList1D>
  <PeakList1D>
    <PeakList1DHeader creator="funle" date="2024-09-17T14:12:40" expNo="10" name="ZSS2251" owner="" procNo="1" source="C:/Bruker/TopSpin3.6.5/Notebook 2">
      <PeakPickDetails>F1=1.564492ppm, F2=-3.833355ppm, MI=0.10cm, MAXI=10000.00cm, PC=1.000
      </PeakPickDetails>
    </PeakList1DHeader>
    <Peak1D F1="1.2217" intensity="15.0" type="0"/>
    <Peak1D F1="1.187109" intensity="3.137568" type="0"/>
    <Peak1D F1="1.163758" intensity="6.198227" type="0"/>
    <Peak1D F1="1.140365" intensity="3.012648" type="0"/>
  </PeakList1D>
</PeakList>
