# Supplementary material for: Atmosphere Effects on Arene Reduction with Lithium and Ethylenediamine in THF
Source: J Org Chem. 2025 Mar 3;90(10):3684–97. doi: 10.1021/acs.joc.4c03118 (PMC11915386; doi:10.1021/acs.joc.4c03118)
Supplement: Supplementary file 1 — jo4c03118_si_001.zip [file jo4c03118_si_001.zip › FID for Publication/Compound 11/1H air/pdata/1/peakrng]

P    #regions in PPM
# 2024-09-17 14:12:43 -0400  funle@Zoey
# low field   high field   mi   maxi
  16.183349609375  7.852244878482927  0.100  10000.000  # for region 1
  7.852244878482927  7.748241635059312  0.003  0.006  # for region 2
  7.748241635059312  7.488233526500275  0.100  10000.000  # for region 3
  7.488233526500275  7.373829958734299  0.003  0.007  # for region 4
  7.373829958734299  1.6555637519931181  0.100  10000.000  # for region 5
  1.6555637519931181  1.5644914827282708  0.029  0.093  # for region 6
  1.5644914827282708  -3.83335553206373  0.100  10000.000  # for region 7
