# Supplementary material for: Atmosphere Effects on Arene Reduction with Lithium and Ethylenediamine in THF
Source: J Org Chem. 2025 Mar 3;90(10):3684–97. doi: 10.1021/acs.joc.4c03118 (PMC11915386; doi:10.1021/acs.joc.4c03118)
Supplement: Supplementary file 1 — jo4c03118_si_001.zip [file jo4c03118_si_001.zip › FID for Publication/Compound 11/1H air/topshimreport]

New TopShim run:

version = topshim 2.0.0
date = 2024-03-29
time = 18:44:27.199
command = topshim  ordmax=6 tuneb tunea

FINE SHIMMING

Parameters:

probe = Z104275_0423
solvent = CDCl3
shim nucleus = 2H
nucleus optimised for = 1H
o1p (from lock) = 7.24 ppm

Results:


1D Shimming:
Iteration  1: FWHM Before= 0.7 Hz, Target= 0.3 Hz, After= 0.4 Hz
Iteration  2: FWHM Before= 0.4 Hz, Target= 0.3 Hz, After= 0.5 Hz
Iteration  3: FWHM Before= 0.5 Hz, Target= 0.3 Hz, After= 0.5 Hz
Iteration  4: FWHM Before= 0.5 Hz, Target= 0.5 Hz, After= 0.5 Hz
Iteration  5: FWHM Before= 0.5 Hz, Target= 0.3 Hz, After= 0.6 Hz
Iteration  6: FWHM Before= 0.6 Hz, Target= 0.5 Hz, After= 0.4 Hz
Shim succeeded

Lineshape quality factor (1D spectrum, spinning) = 0.519


Performing tune after shimming
tune lock level increase = 1.0

shim changes: 
Z	+1
Z2	-118
Z3	-56
Z4	+1375
Z5	+1339
Z6	-4352
X	-9
XZ	-124
Y	-5
YZ	-9

duration = 7 min 0 sec
completed successfully
finished Fri Mar 29 18:51:26 2024


========================================================================
