# Supplementary material for: Atmosphere Effects on Arene Reduction with Lithium and Ethylenediamine in THF
Source: J Org Chem. 2025 Mar 3;90(10):3684–97. doi: 10.1021/acs.joc.4c03118 (PMC11915386; doi:10.1021/acs.joc.4c03118)
Supplement: Supplementary file 1 — jo4c03118_si_001.zip [file jo4c03118_si_001.zip › FID for Publication/Compound 11/1H Ar/audita.txt]

##TITLE= Audit trail, TopSpin 3.6.5
##JCAMPDX= 5.01
##ORIGIN= Bruker BioSpin GmbH
##OWNER= nmr
$$ D:/2024/data/Koide/nmr/ZSS2250/10/audita.txt
##AUDIT TRAIL=  $$ (NUMBER, WHEN, WHO, WHERE, PROCESS, VERSION, WHAT)
(   1,<2024-03-29 18:43:10.550 -0400>,<nmr>,<DESKTOP-RU2QM4L>,<go4>,<TopSpin 3.6.5>,
      <created by zg on data set with UUID 'dacd890a-ee1c-11ee-ac59-bc305bb881ea'
       started at 2024-03-29 18:36:59.308 -0400,
       POWCHK enabled, PULCHK disabled,
       completed at 2024-03-29 18:43:10.550 -0400

       configuration hash MD5:
       F3 AF 19 B6 67 AD D8 BA 77 B1 D4 74 E2 03 27 A3
       data hash MD5: 64K
       21 4D C0 29 09 77 65 41 62 23 61 51 96 0E EC 84>)
(   2,<2024-03-29 18:43:10.706 -0400>,<nmr>,<DESKTOP-RU2QM4L>,<audit>,<TopSpin 3.6.5>,
      <user comment:
       ICON-NMR User ID: Koide
       data hash MD5: 64K
       21 4D C0 29 09 77 65 41 62 23 61 51 96 0E EC 84>)
##END=

$$ hash MD5
$$ CA 62 B3 60 A1 E5 6A E6 B3 7C 1B 5E 60 3F 0C 92
