# Supplementary material for: Atmosphere Effects on Arene Reduction with Lithium and Ethylenediamine in THF
Source: J Org Chem. 2025 Mar 3;90(10):3684–97. doi: 10.1021/acs.joc.4c03118 (PMC11915386; doi:10.1021/acs.joc.4c03118)
Supplement: Supplementary file 1 — jo4c03118_si_001.zip [file jo4c03118_si_001.zip › FID for Publication/Compound 11/1H Ar/pdata/1/auditp.txt]

##TITLE= Audit trail, TopSpin 3.6.5
##JCAMPDX= 5.01
##ORIGIN= Bruker BioSpin GmbH
##OWNER= nmr
$$ D:/2024/data/Koide/nmr/ZSS2250/10/pdata/1/auditp.txt
##AUDIT TRAIL=  $$ (NUMBER, WHEN, WHO, WHERE, PROCESS, VERSION, WHAT)
(   1,<2024-03-29 18:43:10.550 -0400>,<nmr>,<DESKTOP-RU2QM4L>,<go4>,<TopSpin 3.6.5>,
      <created by zg on data set with UUID 'dacd890a-ee1c-11ee-ac59-bc305bb881ea'
       started at 2024-03-29 18:36:59.308 -0400,
       POWCHK enabled, PULCHK disabled,
       completed at 2024-03-29 18:43:10.550 -0400

       configuration hash MD5:
       F3 AF 19 B6 67 AD D8 BA 77 B1 D4 74 E2 03 27 A3
       data hash MD5: 64K
       21 4D C0 29 09 77 65 41 62 23 61 51 96 0E EC 84>)
(   2,<2024-03-29 18:43:10.706 -0400>,<nmr>,<DESKTOP-RU2QM4L>,<audit>,<TopSpin 3.6.5>,
      <user comment:
       ICON-NMR User ID: Koide
       data hash MD5: 64K
       21 4D C0 29 09 77 65 41 62 23 61 51 96 0E EC 84>)
(   3,<2024-03-29 18:43:11.456 -0400>,<nmr>,<DESKTOP-RU2QM4L>,<proc1d>,<TopSpin 3.6.5>,
      <Start of raw data processing
       ef LB = 0.3 FT_mod = 6 PKNL = 1 SI = 64K 
       data hash MD5: 64K
       DB 95 30 2E 96 AC 08 95 F3 E9 6E FA 63 03 AB 80>)
(   4,<2024-03-29 18:43:13.128 -0400>,<nmr>,<DESKTOP-RU2QM4L>,<proc1d>,<TopSpin 3.6.5>,
      <apk0 
       data hash MD5: 64K
       7A A1 B9 A5 AD 26 0C 8B 2E 34 8C 93 D3 7D FF 69>)
(   5,<2024-03-29 18:43:13.331 -0400>,<nmr>,<DESKTOP-RU2QM4L>,<proc1d>,<TopSpin 3.6.5>,
      <abs ABSG = 5 
       data hash MD5: 64K
       BA 0B 3C 88 22 4A EF 34 00 75 DA FA E1 29 7A 0D>)
$$ C:/Bruker/TopSpin3.6.5/Notebook Two/ZSS2250/10/pdata/1/auditp.txt
(   6,<2024-03-30 13:20:47.860 -0400>,<funle>,<Zoey>,<dataserver>,<TopSpin 3.6.5>,
      <Spectrum calibrated, SF was set. Old value: 300.230007 New value: 300.230007. Peak list modified: Yes
       data hash MD5: 64K
       BA 0B 3C 88 22 4A EF 34 00 75 DA FA E1 29 7A 0D>)
(   7,<2024-03-30 13:20:47.866 -0400>,<funle>,<Zoey>,<dataserver>,<TopSpin 3.6.5>,
      <Spectrum calibrated, OFFSET was set. Old value: 16.159800 New value: 16.160032. Peak list modified: Yes
       data hash MD5: 64K
       BA 0B 3C 88 22 4A EF 34 00 75 DA FA E1 29 7A 0D>)
(   8,<2024-03-30 13:22:57.562 -0400>,<funle>,<Zoey>,<dataserver>,<TopSpin 3.6.5>,
      <INTEGRAL 2024-03-30 13:22:40.988 -0400
       DEFINE [6.030;5.986]
       data hash MD5: 64K
       BA 0B 3C 88 22 4A EF 34 00 75 DA FA E1 29 7A 0D>)
(   9,<2024-03-30 13:22:57.578 -0400>,<funle>,<Zoey>,<dataserver>,<TopSpin 3.6.5>,
      <INTEGRAL 2024-03-30 13:22:49.629 -0400
       DEFINE [5.694;5.580]
       data hash MD5: 64K
       BA 0B 3C 88 22 4A EF 34 00 75 DA FA E1 29 7A 0D>)
$$ C:/Bruker/TopSpin3.6.5/Notebook 2/ZSS2250/10/pdata/1/auditp.txt
(  10,<2024-09-16 18:50:01.623 -0400>,<funle>,<Zoey>,<dataserver>,<TopSpin 3.6.5>,
      <INTEGRAL 2024-09-16 18:46:41.214 -0400
       DEFINE [2.331;2.193]
       data hash MD5: 64K
       BA 0B 3C 88 22 4A EF 34 00 75 DA FA E1 29 7A 0D>)
(  11,<2024-09-16 18:50:01.655 -0400>,<funle>,<Zoey>,<dataserver>,<TopSpin 3.6.5>,
      <INTEGRAL 2024-09-16 18:46:43.730 -0400
       DEFINE [2.084;1.944]
       data hash MD5: 64K
       BA 0B 3C 88 22 4A EF 34 00 75 DA FA E1 29 7A 0D>)
(  12,<2024-09-16 18:50:01.655 -0400>,<funle>,<Zoey>,<dataserver>,<TopSpin 3.6.5>,
      <INTEGRAL 2024-09-16 18:46:51.465 -0400
       DEFINE [2.520;2.390]
       data hash MD5: 64K
       BA 0B 3C 88 22 4A EF 34 00 75 DA FA E1 29 7A 0D>)
(  13,<2024-09-16 18:50:01.671 -0400>,<funle>,<Zoey>,<dataserver>,<TopSpin 3.6.5>,
      <INTEGRAL 2024-09-16 18:49:07.574 -0400
       DEFINE [1.617;1.516]
       data hash MD5: 64K
       BA 0B 3C 88 22 4A EF 34 00 75 DA FA E1 29 7A 0D>)
(  14,<2024-09-16 18:50:01.682 -0400>,<funle>,<Zoey>,<dataserver>,<TopSpin 3.6.5>,
      <INTEGRAL 2024-09-16 18:49:10.593 -0400
       DELETE [2.084;1.944]
       data hash MD5: 64K
       BA 0B 3C 88 22 4A EF 34 00 75 DA FA E1 29 7A 0D>)
(  15,<2024-09-16 18:50:01.687 -0400>,<funle>,<Zoey>,<dataserver>,<TopSpin 3.6.5>,
      <INTEGRAL 2024-09-16 18:49:12.006 -0400
       DELETE [2.331;2.193]
       data hash MD5: 64K
       BA 0B 3C 88 22 4A EF 34 00 75 DA FA E1 29 7A 0D>)
(  16,<2024-09-16 19:00:49.069 -0400>,<funle>,<Zoey>,<dataserver>,<TopSpin 3.6.5>,
      <INTEGRAL 2024-09-16 18:52:48.524 -0400
       DEFINE [5.694;5.634]
       data hash MD5: 64K
       BA 0B 3C 88 22 4A EF 34 00 75 DA FA E1 29 7A 0D>)
(  17,<2024-09-17 13:58:21.346 -0400>,<funle>,<Zoey>,<dataserver>,<TopSpin 3.6.5>,
      <INTEGRAL 2024-09-17 13:02:05.046 -0400
       DEFINE [2.519;2.452]
       data hash MD5: 64K
       BA 0B 3C 88 22 4A EF 34 00 75 DA FA E1 29 7A 0D>)
(  18,<2024-09-17 13:58:21.362 -0400>,<funle>,<Zoey>,<dataserver>,<TopSpin 3.6.5>,
      <INTEGRAL 2024-09-17 13:02:41.822 -0400
       DELETE [5.694;5.634]
       data hash MD5: 64K
       BA 0B 3C 88 22 4A EF 34 00 75 DA FA E1 29 7A 0D>)
(  19,<2024-09-17 13:58:21.378 -0400>,<funle>,<Zoey>,<dataserver>,<TopSpin 3.6.5>,
      <INTEGRAL 2024-09-17 13:02:43.135 -0400
       DELETE [5.694;5.580]
       data hash MD5: 64K
       BA 0B 3C 88 22 4A EF 34 00 75 DA FA E1 29 7A 0D>)
(  20,<2024-09-17 13:58:21.378 -0400>,<funle>,<Zoey>,<dataserver>,<TopSpin 3.6.5>,
      <INTEGRAL 2024-09-17 13:02:54.488 -0400
       DEFINE [5.699;5.582]
       data hash MD5: 64K
       BA 0B 3C 88 22 4A EF 34 00 75 DA FA E1 29 7A 0D>)
(  21,<2024-09-17 13:58:21.393 -0400>,<funle>,<Zoey>,<dataserver>,<TopSpin 3.6.5>,
      <INTEGRAL 2024-09-17 13:58:10.318 -0400
       DELETE [2.519;2.452]
       data hash MD5: 64K
       BA 0B 3C 88 22 4A EF 34 00 75 DA FA E1 29 7A 0D>)
##END=

$$ hash MD5
$$ F5 1C 08 09 F9 22 B1 6A ED 73 21 22 9A FD 11 E1
