# Supplementary material for: Atmosphere Effects on Arene Reduction with Lithium and Ethylenediamine in THF
Source: J Org Chem. 2025 Mar 3;90(10):3684–97. doi: 10.1021/acs.joc.4c03118 (PMC11915386; doi:10.1021/acs.joc.4c03118)
Supplement: Supplementary file 1 — jo4c03118_si_001.zip [file jo4c03118_si_001.zip › FID for Publication/Compound 11/1H Ar/pdata/1/integrals.txt]

   Current data set:
   NAME =	ZSS2250	EXPNO =	10	PROCNO = 1
   DU   =	C:/Bruker/TopSpin3.6.5/Notebook 2

   Number   Integrated Region     Integral
     1      6.030      5.986         3.00000
     2      5.699      5.582        37.50319
     3      2.520      2.390        75.64598
     4      1.617      1.516         8.83623
