# Supplementary material for: Atmosphere Effects on Arene Reduction with Lithium and Ethylenediamine in THF
Source: J Org Chem. 2025 Mar 3;90(10):3684–97. doi: 10.1021/acs.joc.4c03118 (PMC11915386; doi:10.1021/acs.joc.4c03118)
Supplement: Supplementary file 1 — jo4c03118_si_001.zip [file jo4c03118_si_001.zip › FID for Publication/Compound 11/1H Ar/pdata/1/intrng]

A 1.0 #regions in PPM
# low field   high field  bias        slope
  6.0300502705481005  5.9857116656175995  -0.0  -0.0  # for region 1
  5.699068204920798  5.581727356250873  -0.0  -0.0  # for region 2
  2.519774272747933  2.390266321299436  -0.0  -0.0  # for region 3
  1.6171043165056622  1.5155725870193681  -0.0  -0.0  # for region 4
