# Supplementary material for: Atmosphere Effects on Arene Reduction with Lithium and Ethylenediamine in THF
Source: J Org Chem. 2025 Mar 3;90(10):3684–97. doi: 10.1021/acs.joc.4c03118 (PMC11915386; doi:10.1021/acs.joc.4c03118)
Supplement: Supplementary file 1 — jo4c03118_si_001.zip [file jo4c03118_si_001.zip › FID for Publication/Compound 11/1H Ar/pdata/1/peaklist.xml]

<?xml version="1.0" encoding="UTF-8"?>
<PeakList modified="2024-09-17T14:08:58">
  <PeakList1D>
    <PeakList1DHeader creator="funle" date="2024-09-17T14:08:58" expNo="10" name="ZSS2250" owner="" procNo="1" source="C:/Bruker/TopSpin3.6.5/Notebook 2">
      <PeakPickDetails>F1=16.159800ppm, F2=1.613976ppm, MI=0.10cm, MAXI=10000.00cm, PC=1.000
      </PeakPickDetails>
    </PeakList1DHeader>
    <Peak1D F1="7.259849" intensity="0.3064521" type="0"/>
    <Peak1D F1="6.008769" intensity="0.1750668" type="0"/>
    <Peak1D F1="5.643594" intensity="0.8244408" type="0"/>
    <Peak1D F1="5.631964" intensity="0.1419742" type="0"/>
    <Peak1D F1="3.703254" intensity="0.1522332" type="0"/>
    <Peak1D F1="3.700478" intensity="0.1707819" type="0"/>
    <Peak1D F1="3.694562" intensity="0.43536" type="0"/>
    <Peak1D F1="3.69012" intensity="1.992256" type="0"/>
    <Peak1D F1="3.687422" intensity="1.18808" type="0"/>
    <Peak1D F1="3.681579" intensity="1.029564" type="0"/>
    <Peak1D F1="3.676086" intensity="1.404623" type="0"/>
    <Peak1D F1="3.667749" intensity="4.161573" type="0"/>
    <Peak1D F1="3.659704" intensity="1.501743" type="0"/>
    <Peak1D F1="3.654076" intensity="1.052627" type="0"/>
    <Peak1D F1="3.648073" intensity="1.175054" type="0"/>
    <Peak1D F1="3.6456" intensity="1.78081" type="0"/>
    <Peak1D F1="3.640855" intensity="0.448118" type="0"/>
    <Peak1D F1="3.635164" intensity="0.20041" type="0"/>
    <Peak1D F1="3.632416" intensity="0.1812553" type="0"/>
    <Peak1D F1="3.43691" intensity="2.241951" type="0"/>
    <Peak1D F1="3.413486" intensity="6.827369" type="0"/>
    <Peak1D F1="3.390112" intensity="6.961415" type="0"/>
    <Peak1D F1="3.366786" intensity="2.370797" type="0"/>
    <Peak1D F1="2.461444" intensity="1.777522" type="0"/>
    <Peak1D F1="2.450158" intensity="0.1819384" type="0"/>
    <Peak1D F1="2.271316" intensity="0.1627241" type="0"/>
    <Peak1D F1="2.019261" intensity="0.1139163" type="0"/>
    <Peak1D F1="2.013888" intensity="0.1182085" type="0"/>
    <Peak1D F1="1.82327" intensity="0.1488639" type="0"/>
    <Peak1D F1="1.82185" intensity="0.1517612" type="0"/>
    <Peak1D F1="1.805197" intensity="0.3923103" type="0"/>
    <Peak1D F1="1.799777" intensity="1.718828" type="0"/>
    <Peak1D F1="1.789347" intensity="1.69016" type="0"/>
    <Peak1D F1="1.777659" intensity="4.895203" type="0"/>
    <Peak1D F1="1.771202" intensity="1.198686" type="0"/>
    <Peak1D F1="1.76598" intensity="1.675272" type="0"/>
    <Peak1D F1="1.755561" intensity="1.672672" type="0"/>
    <Peak1D F1="1.750348" intensity="0.3848649" type="0"/>
    <Peak1D F1="1.73333" intensity="0.1483892" type="0"/>
  </PeakList1D>
  <PeakList1D>
    <PeakList1DHeader creator="funle" date="2024-09-17T14:08:58" expNo="10" name="ZSS2250" owner="" procNo="1" source="C:/Bruker/TopSpin3.6.5/Notebook 2">
      <PeakPickDetails>F1=1.613976ppm, F2=1.531330ppm, MI=0.03cm, MAXI=0.08cm, PC=1.000
      </PeakPickDetails>
    </PeakList1DHeader>
    <Peak1D F1="1.575277" intensity="0.04380896" type="0"/>
    <Peak1D F1="1.565899" intensity="0.0668501" type="0"/>
    <Peak1D F1="1.553919" intensity="0.0473094" type="0"/>
  </PeakList1D>
  <PeakList1D>
    <PeakList1DHeader creator="funle" date="2024-09-17T14:08:58" expNo="10" name="ZSS2250" owner="" procNo="1" source="C:/Bruker/TopSpin3.6.5/Notebook 2">
      <PeakPickDetails>F1=1.531330ppm, F2=-3.856905ppm, MI=0.10cm, MAXI=10000.00cm, PC=1.000
      </PeakPickDetails>
    </PeakList1DHeader>
    <Peak1D F1="1.184613" intensity="15.0" type="0"/>
    <Peak1D F1="1.1701" intensity="0.1675077" type="0"/>
    <Peak1D F1="1.153282" intensity="7.198581" type="0"/>
    <Peak1D F1="1.129922" intensity="13.86458" type="0"/>
    <Peak1D F1="1.106531" intensity="6.953272" type="0"/>
  </PeakList1D>
</PeakList>
