# Supplementary material for: Atmosphere Effects on Arene Reduction with Lithium and Ethylenediamine in THF
Source: J Org Chem. 2025 Mar 3;90(10):3684–97. doi: 10.1021/acs.joc.4c03118 (PMC11915386; doi:10.1021/acs.joc.4c03118)
Supplement: Supplementary file 1 — jo4c03118_si_001.zip [file jo4c03118_si_001.zip › FID for Publication/Compound 11/1H Ar/pdata/1/peakrng]

P    #regions in PPM
# 2024-09-17 14:09:18 -0400  funle@Zoey
# low field   high field   mi   maxi
  16.1597995758057  1.613975571140946  0.100  10000.000  # for region 1
  1.613975571140946  1.5313301864147275  0.033  0.076  # for region 2
  1.5313301864147275  -3.8569050942187  0.100  10000.000  # for region 3
