# Supplementary material for: Atmosphere Effects on Arene Reduction with Lithium and Ethylenediamine in THF
Source: J Org Chem. 2025 Mar 3;90(10):3684–97. doi: 10.1021/acs.joc.4c03118 (PMC11915386; doi:10.1021/acs.joc.4c03118)
Supplement: Supplementary file 1 — jo4c03118_si_001.zip [file jo4c03118_si_001.zip › FID for Publication/Compound 11/1H O2/audita.txt]

##TITLE= Audit trail, TopSpin 3.6.5
##JCAMPDX= 5.01
##ORIGIN= Bruker BioSpin GmbH
##OWNER= nmr
$$ D:/2024/data/Koide/nmr/ZSS2252/10/audita.txt
##AUDIT TRAIL=  $$ (NUMBER, WHEN, WHO, WHERE, PROCESS, VERSION, WHAT)
(   1,<2024-03-29 19:11:57.126 -0400>,<nmr>,<DESKTOP-RU2QM4L>,<go4>,<TopSpin 3.6.5>,
      <created by zg on data set with UUID 'dfe9bbf8-ee20-11ee-b90d-bc305bb881ea'
       started at 2024-03-29 19:05:45.869 -0400,
       POWCHK enabled, PULCHK disabled,
       completed at 2024-03-29 19:11:57.110 -0400

       configuration hash MD5:
       F3 AF 19 B6 67 AD D8 BA 77 B1 D4 74 E2 03 27 A3
       data hash MD5: 64K
       2A A9 10 48 A6 11 0F DE 76 23 FE 6C 6A 06 F0 46>)
(   2,<2024-03-29 19:11:57.266 -0400>,<nmr>,<DESKTOP-RU2QM4L>,<audit>,<TopSpin 3.6.5>,
      <user comment:
       ICON-NMR User ID: Koide
       data hash MD5: 64K
       2A A9 10 48 A6 11 0F DE 76 23 FE 6C 6A 06 F0 46>)
##END=

$$ hash MD5
$$ 1E 79 1F AD 68 9B E6 CB 2D 24 79 D9 09 43 91 CA
