# Supplementary material for: Atmosphere Effects on Arene Reduction with Lithium and Ethylenediamine in THF
Source: J Org Chem. 2025 Mar 3;90(10):3684–97. doi: 10.1021/acs.joc.4c03118 (PMC11915386; doi:10.1021/acs.joc.4c03118)
Supplement: Supplementary file 1 — jo4c03118_si_001.zip [file jo4c03118_si_001.zip › FID for Publication/Compound 11/1H O2/pdata/1/auditp.txt]

##TITLE= Audit trail, TopSpin 3.6.5
##JCAMPDX= 5.01
##ORIGIN= Bruker BioSpin GmbH
##OWNER= nmr
$$ D:/2024/data/Koide/nmr/ZSS2252/10/pdata/1/auditp.txt
##AUDIT TRAIL=  $$ (NUMBER, WHEN, WHO, WHERE, PROCESS, VERSION, WHAT)
(   1,<2024-03-29 19:11:57.126 -0400>,<nmr>,<DESKTOP-RU2QM4L>,<go4>,<TopSpin 3.6.5>,
      <created by zg on data set with UUID 'dfe9bbf8-ee20-11ee-b90d-bc305bb881ea'
       started at 2024-03-29 19:05:45.869 -0400,
       POWCHK enabled, PULCHK disabled,
       completed at 2024-03-29 19:11:57.110 -0400

       configuration hash MD5:
       F3 AF 19 B6 67 AD D8 BA 77 B1 D4 74 E2 03 27 A3
       data hash MD5: 64K
       2A A9 10 48 A6 11 0F DE 76 23 FE 6C 6A 06 F0 46>)
(   2,<2024-03-29 19:11:57.266 -0400>,<nmr>,<DESKTOP-RU2QM4L>,<audit>,<TopSpin 3.6.5>,
      <user comment:
       ICON-NMR User ID: Koide
       data hash MD5: 64K
       2A A9 10 48 A6 11 0F DE 76 23 FE 6C 6A 06 F0 46>)
(   3,<2024-03-29 19:11:58.766 -0400>,<nmr>,<DESKTOP-RU2QM4L>,<proc1d>,<TopSpin 3.6.5>,
      <Start of raw data processing
       ef LB = 0.3 FT_mod = 6 PKNL = 1 SI = 64K 
       data hash MD5: 64K
       BA F4 BC CE D0 31 AE FF F9 B2 28 89 F1 15 F4 16>)
(   4,<2024-03-29 19:12:00.297 -0400>,<nmr>,<DESKTOP-RU2QM4L>,<proc1d>,<TopSpin 3.6.5>,
      <apk0 
       data hash MD5: 64K
       5B F8 9D 36 E6 F8 46 CA 07 29 94 AD 2F 2A 41 9D>)
(   5,<2024-03-29 19:12:00.516 -0400>,<nmr>,<DESKTOP-RU2QM4L>,<proc1d>,<TopSpin 3.6.5>,
      <abs ABSG = 5 
       data hash MD5: 64K
       57 19 01 12 1A 33 1C 5E 24 C3 62 6D 32 83 23 D0>)
$$ C:/Bruker/TopSpin3.6.5/Notebook Two/ZSS2252/10/pdata/1/auditp.txt
(   6,<2024-03-30 13:29:20.642 -0400>,<funle>,<Zoey>,<dataserver>,<TopSpin 3.6.5>,
      <Spectrum calibrated, SF was set. Old value: 300.230000 New value: 300.230007. Peak list modified: Yes
       data hash MD5: 64K
       57 19 01 12 1A 33 1C 5E 24 C3 62 6D 32 83 23 D0>)
(   7,<2024-03-30 13:29:20.660 -0400>,<funle>,<Zoey>,<dataserver>,<TopSpin 3.6.5>,
      <Spectrum calibrated, OFFSET was set. Old value: 16.183350 New value: 16.159613. Peak list modified: Yes
       data hash MD5: 64K
       57 19 01 12 1A 33 1C 5E 24 C3 62 6D 32 83 23 D0>)
(   8,<2024-03-30 13:29:59.509 -0400>,<funle>,<Zoey>,<dataserver>,<TopSpin 3.6.5>,
      <INTEGRAL 2024-03-30 13:29:31.008 -0400
       DEFINE [7.834;7.755]
       data hash MD5: 64K
       57 19 01 12 1A 33 1C 5E 24 C3 62 6D 32 83 23 D0>)
(   9,<2024-03-30 13:29:59.525 -0400>,<funle>,<Zoey>,<dataserver>,<TopSpin 3.6.5>,
      <INTEGRAL 2024-03-30 13:29:33.408 -0400
       DEFINE [7.465;7.388]
       data hash MD5: 64K
       57 19 01 12 1A 33 1C 5E 24 C3 62 6D 32 83 23 D0>)
(  10,<2024-03-30 13:29:59.541 -0400>,<funle>,<Zoey>,<dataserver>,<TopSpin 3.6.5>,
      <INTEGRAL 2024-03-30 13:29:42.272 -0400
       DEFINE [5.725;5.617]
       data hash MD5: 64K
       57 19 01 12 1A 33 1C 5E 24 C3 62 6D 32 83 23 D0>)
(  11,<2024-03-30 13:29:59.557 -0400>,<funle>,<Zoey>,<dataserver>,<TopSpin 3.6.5>,
      <INTEGRAL 2024-03-30 13:29:51.847 -0400
       DEFINE [6.062;6.018]
       data hash MD5: 64K
       57 19 01 12 1A 33 1C 5E 24 C3 62 6D 32 83 23 D0>)
$$ C:/Bruker/TopSpin3.6.5/Notebook 2/ZSS2252/10/pdata/1/auditp.txt
(  12,<2024-09-17 14:05:16.188 -0400>,<funle>,<Zoey>,<dataserver>,<TopSpin 3.6.5>,
      <INTEGRAL 2024-09-17 14:05:06.919 -0400
       DEFINE [2.550;2.421]
       data hash MD5: 64K
       57 19 01 12 1A 33 1C 5E 24 C3 62 6D 32 83 23 D0>)
(  13,<2024-09-17 14:05:16.219 -0400>,<funle>,<Zoey>,<dataserver>,<TopSpin 3.6.5>,
      <INTEGRAL 2024-09-17 14:05:13.084 -0400
       DEFINE [1.643;1.547]
       data hash MD5: 64K
       57 19 01 12 1A 33 1C 5E 24 C3 62 6D 32 83 23 D0>)
##END=

$$ hash MD5
$$ 7D B8 37 48 F3 43 6B CC 8A 60 95 C1 77 1A 5D 70
