# Supplementary material for: Atmosphere Effects on Arene Reduction with Lithium and Ethylenediamine in THF
Source: J Org Chem. 2025 Mar 3;90(10):3684–97. doi: 10.1021/acs.joc.4c03118 (PMC11915386; doi:10.1021/acs.joc.4c03118)
Supplement: Supplementary file 1 — jo4c03118_si_001.zip [file jo4c03118_si_001.zip › FID for Publication/Compound 11/1H O2/pdata/1/integrals.txt]

   Current data set:
   NAME =	ZSS2252	EXPNO =	10	PROCNO = 1
   DU   =	C:/Bruker/TopSpin3.6.5/Notebook 2

   Number   Integrated Region     Integral
     1      7.834      7.755         1.73697
     2      7.465      7.388         1.74593
     3      6.062      6.018         3.00000
     4      5.725      5.617        31.84038
     5      2.550      2.421        64.13308
     6      1.643      1.547         6.68814
