# Supplementary material for: Atmosphere Effects on Arene Reduction with Lithium and Ethylenediamine in THF
Source: J Org Chem. 2025 Mar 3;90(10):3684–97. doi: 10.1021/acs.joc.4c03118 (PMC11915386; doi:10.1021/acs.joc.4c03118)
Supplement: Supplementary file 1 — jo4c03118_si_001.zip [file jo4c03118_si_001.zip › FID for Publication/Compound 11/1H O2/pdata/1/intrng]

A 1.0 #regions in PPM
# low field   high field  bias        slope
  7.834222588269287  7.754979377940389  -0.0  -0.0  # for region 1
  7.46460186063929  7.387529697168717  -0.0  -0.0  # for region 2
  6.062322694846518  6.017544853393545  -0.0  -0.0  # for region 3
  5.724712099200381  5.617433346647347  -0.0  -0.0  # for region 4
  2.550221947314515  2.421413149372508  -0.0  -0.0  # for region 5
  1.6427928036036583  1.54666683499022  -0.0  -0.0  # for region 6
