# Supplementary material for: Atmosphere Effects on Arene Reduction with Lithium and Ethylenediamine in THF
Source: J Org Chem. 2025 Mar 3;90(10):3684–97. doi: 10.1021/acs.joc.4c03118 (PMC11915386; doi:10.1021/acs.joc.4c03118)
Supplement: Supplementary file 1 — jo4c03118_si_001.zip [file jo4c03118_si_001.zip › FID for Publication/Compound 11/1H O2/pdata/1/peaklist.xml]

<?xml version="1.0" encoding="UTF-8"?>
<PeakList modified="2024-09-17T14:14:15">
  <PeakList1D>
    <PeakList1DHeader creator="funle" date="2024-09-17T14:14:15" expNo="10" name="ZSS2252" owner="" procNo="1" source="C:/Bruker/TopSpin3.6.5/Notebook 2">
      <PeakPickDetails>F1=16.183350ppm, F2=7.853794ppm, MI=0.10cm, MAXI=10000.00cm, PC=1.000
      </PeakPickDetails>
    </PeakList1DHeader>
  </PeakList1D>
  <PeakList1D>
    <PeakList1DHeader creator="funle" date="2024-09-17T14:14:15" expNo="10" name="ZSS2252" owner="" procNo="1" source="C:/Bruker/TopSpin3.6.5/Notebook 2">
      <PeakPickDetails>F1=7.853794ppm, F2=7.746160ppm, MI=0.01cm, MAXI=0.03cm, PC=1.000
      </PeakPickDetails>
    </PeakList1DHeader>
    <Peak1D F1="7.810231" intensity="0.01899062" type="0"/>
    <Peak1D F1="7.799102" intensity="0.01576945" type="0"/>
    <Peak1D F1="7.789671" intensity="0.01642548" type="0"/>
    <Peak1D F1="7.778524" intensity="0.02198656" type="0"/>
  </PeakList1D>
  <PeakList1D>
    <PeakList1DHeader creator="funle" date="2024-09-17T14:14:15" expNo="10" name="ZSS2252" owner="" procNo="1" source="C:/Bruker/TopSpin3.6.5/Notebook 2">
      <PeakPickDetails>F1=7.746160ppm, F2=7.474426ppm, MI=0.10cm, MAXI=10000.00cm, PC=1.000
      </PeakPickDetails>
    </PeakList1DHeader>
  </PeakList1D>
  <PeakList1D>
    <PeakList1DHeader creator="funle" date="2024-09-17T14:14:15" expNo="10" name="ZSS2252" owner="" procNo="1" source="C:/Bruker/TopSpin3.6.5/Notebook 2">
      <PeakPickDetails>F1=7.474426ppm, F2=7.377379ppm, MI=0.01cm, MAXI=0.03cm, PC=1.000
      </PeakPickDetails>
    </PeakList1DHeader>
    <Peak1D F1="7.44274" intensity="0.02413271" type="0"/>
    <Peak1D F1="7.43159" intensity="0.01717938" type="0"/>
    <Peak1D F1="7.421691" intensity="0.01746982" type="0"/>
    <Peak1D F1="7.410865" intensity="0.02118682" type="0"/>
  </PeakList1D>
  <PeakList1D>
    <PeakList1DHeader creator="funle" date="2024-09-17T14:14:15" expNo="10" name="ZSS2252" owner="" procNo="1" source="C:/Bruker/TopSpin3.6.5/Notebook 2">
      <PeakPickDetails>F1=7.377379ppm, F2=1.625966ppm, MI=0.10cm, MAXI=10000.00cm, PC=1.000
      </PeakPickDetails>
    </PeakList1DHeader>
    <Peak1D F1="7.25983" intensity="0.3181537" type="0"/>
    <Peak1D F1="6.039621" intensity="0.1922603" type="0"/>
    <Peak1D F1="5.675083" intensity="0.7657528" type="0"/>
    <Peak1D F1="5.664229" intensity="0.1254657" type="0"/>
    <Peak1D F1="3.733087" intensity="0.101383" type="0"/>
    <Peak1D F1="3.730402" intensity="0.1145224" type="0"/>
    <Peak1D F1="3.720072" intensity="1.38484" type="0"/>
    <Peak1D F1="3.717268" intensity="0.8044928" type="0"/>
    <Peak1D F1="3.71147" intensity="0.6792724" type="0"/>
    <Peak1D F1="3.708458" intensity="0.6391439" type="0"/>
    <Peak1D F1="3.705981" intensity="0.9290809" type="0"/>
    <Peak1D F1="3.697607" intensity="2.798603" type="0"/>
    <Peak1D F1="3.689574" intensity="0.9837788" type="0"/>
    <Peak1D F1="3.683937" intensity="0.6867266" type="0"/>
    <Peak1D F1="3.677952" intensity="0.7623318" type="0"/>
    <Peak1D F1="3.675461" intensity="1.180996" type="0"/>
    <Peak1D F1="3.670707" intensity="0.2862336" type="0"/>
    <Peak1D F1="3.665061" intensity="0.1262865" type="0"/>
    <Peak1D F1="3.662218" intensity="0.1158789" type="0"/>
    <Peak1D F1="3.466451" intensity="1.072509" type="0"/>
    <Peak1D F1="3.443031" intensity="3.33569" type="0"/>
    <Peak1D F1="3.419657" intensity="3.399188" type="0"/>
    <Peak1D F1="3.396332" intensity="1.132795" type="0"/>
    <Peak1D F1="2.491598" intensity="1.644273" type="0"/>
    <Peak1D F1="2.480826" intensity="0.1526483" type="0"/>
    <Peak1D F1="1.851702" intensity="0.121407" type="0"/>
    <Peak1D F1="1.850197" intensity="0.12406" type="0"/>
    <Peak1D F1="1.833733" intensity="0.2938376" type="0"/>
    <Peak1D F1="1.828194" intensity="1.196551" type="0"/>
    <Peak1D F1="1.817777" intensity="1.170867" type="0"/>
    <Peak1D F1="1.806062" intensity="3.364886" type="0"/>
    <Peak1D F1="1.799624" intensity="0.8316966" type="0"/>
    <Peak1D F1="1.794391" intensity="1.145058" type="0"/>
    <Peak1D F1="1.783965" intensity="1.150864" type="0"/>
    <Peak1D F1="1.778675" intensity="0.2819724" type="0"/>
    <Peak1D F1="1.761857" intensity="0.1195128" type="0"/>
  </PeakList1D>
  <PeakList1D>
    <PeakList1DHeader creator="funle" date="2024-09-17T14:14:15" expNo="10" name="ZSS2252" owner="" procNo="1" source="C:/Bruker/TopSpin3.6.5/Notebook 2">
      <PeakPickDetails>F1=1.625966ppm, F2=1.563260ppm, MI=0.03cm, MAXI=0.06cm, PC=1.000
      </PeakPickDetails>
    </PeakList1DHeader>
    <Peak1D F1="1.603336" intensity="0.03520171" type="0"/>
    <Peak1D F1="1.593878" intensity="0.05647593" type="0"/>
    <Peak1D F1="1.588402" intensity="0.02802216" type="0"/>
    <Peak1D F1="1.581708" intensity="0.03748005" type="0"/>
  </PeakList1D>
  <PeakList1D>
    <PeakList1DHeader creator="funle" date="2024-09-17T14:14:15" expNo="10" name="ZSS2252" owner="" procNo="1" source="C:/Bruker/TopSpin3.6.5/Notebook 2">
      <PeakPickDetails>F1=1.563260ppm, F2=-3.833355ppm, MI=0.10cm, MAXI=10000.00cm, PC=1.000
      </PeakPickDetails>
    </PeakList1DHeader>
    <Peak1D F1="1.217035" intensity="15.0" type="0"/>
    <Peak1D F1="1.204018" intensity="0.1199937" type="0"/>
    <Peak1D F1="1.182997" intensity="3.526034" type="0"/>
    <Peak1D F1="1.159644" intensity="6.96782" type="0"/>
    <Peak1D F1="1.146698" intensity="0.09894724" type="0"/>
    <Peak1D F1="1.136251" intensity="3.384078" type="0"/>
  </PeakList1D>
</PeakList>
