# Supplementary material for: Atmosphere Effects on Arene Reduction with Lithium and Ethylenediamine in THF
Source: J Org Chem. 2025 Mar 3;90(10):3684–97. doi: 10.1021/acs.joc.4c03118 (PMC11915386; doi:10.1021/acs.joc.4c03118)
Supplement: Supplementary file 1 — jo4c03118_si_001.zip [file jo4c03118_si_001.zip › FID for Publication/Compound 11/1H O2/pdata/1/peakrng]

P    #regions in PPM
# 2024-09-17 14:14:28 -0400  funle@Zoey
# low field   high field   mi   maxi
  16.183349609375  7.853793985031614  0.100  10000.000  # for region 1
  7.853793985031614  7.746159423565218  0.013  0.033  # for region 2
  7.746159423565218  7.474426268387759  0.100  10000.000  # for region 3
  7.474426268387759  7.377378712967239  0.013  0.031  # for region 4
  7.377378712967239  1.6259658045662044  0.100  10000.000  # for region 5
  1.6259658045662044  1.5632603968564764  0.025  0.065  # for region 6
  1.5632603968564764  -3.83335553206373  0.100  10000.000  # for region 7
