# Supplementary material for: Atmosphere Effects on Arene Reduction with Lithium and Ethylenediamine in THF
Source: J Org Chem. 2025 Mar 3;90(10):3684–97. doi: 10.1021/acs.joc.4c03118 (PMC11915386; doi:10.1021/acs.joc.4c03118)
Supplement: Supplementary file 1 — jo4c03118_si_001.zip [file jo4c03118_si_001.zip › FID for Publication/Compound 11/1H O2/topshimreport]

New TopShim run:

version = topshim 2.0.0
date = 2024-03-29
time = 18:59:21.382
command = topshim  ordmax=6 tuneb tunea

FINE SHIMMING

Parameters:

probe = Z104275_0423
solvent = CDCl3
shim nucleus = 2H
nucleus optimised for = 1H
o1p (from lock) = 7.24 ppm

Results:


1D Shimming:
Iteration  1: FWHM Before= 2.5 Hz, Target= 0.4 Hz, After= 0.6 Hz
Iteration  2: FWHM Before= 0.6 Hz, Target= 0.4 Hz, After= 0.4 Hz
Shim succeeded

Lineshape quality factor (1D spectrum, spinning) = 0.515


Performing tune after shimming
tune lock level increase = 1.0

shim changes: 
Z	+63
Z2	-101
Z3	-195
Z4	+1229
Z5	+2609
Z6	-4567
X	+10
XZ	+9
Y	-30
YZ	-9

duration = 5 min 56 sec
completed successfully
finished Fri Mar 29 19:05:16 2024


========================================================================
