# Supplementary material for: Atmosphere Effects on Arene Reduction with Lithium and Ethylenediamine in THF
Source: J Org Chem. 2025 Mar 3;90(10):3684–97. doi: 10.1021/acs.joc.4c03118 (PMC11915386; doi:10.1021/acs.joc.4c03118)
Supplement: Supplementary file 1 — jo4c03118_si_001.zip [file jo4c03118_si_001.zip › FID for Publication/Compound 14/1H (air)/audita.txt]

##TITLE= Audit trail, TopSpin 3.6.5
##JCAMPDX= 5.01
##ORIGIN= Bruker BioSpin GmbH
##OWNER= nmr
$$ D:/2023/data/Koide/nmr/ZSS2087/10/audita.txt
##AUDIT TRAIL=  $$ (NUMBER, WHEN, WHO, WHERE, PROCESS, VERSION, WHAT)
(   1,<2023-10-06 14:20:17.333 -0400>,<nmr>,<DESKTOP-RU2QM4L>,<go4>,<TopSpin 3.6.5>,
      <created by zg on data set with UUID '22ef0caa-6474-11ee-bbfc-bc305bb881ea'
       started at 2023-10-06 14:14:06.060 -0400,
       POWCHK enabled, PULCHK disabled,
       completed at 2023-10-06 14:20:17.333 -0400

       configuration hash MD5:
       4D 73 60 CD 99 3E E8 70 19 03 CF DA 38 4E DB F0
       data hash MD5: 64K
       29 9E 8F 6F 79 27 EF 40 22 38 C8 4D 68 03 93 C4>)
(   2,<2023-10-06 14:20:17.473 -0400>,<nmr>,<DESKTOP-RU2QM4L>,<audit>,<TopSpin 3.6.5>,
      <user comment:
       ICON-NMR User ID: Koide
       data hash MD5: 64K
       29 9E 8F 6F 79 27 EF 40 22 38 C8 4D 68 03 93 C4>)
##END=

$$ hash MD5
$$ ED C5 B5 B6 9D 54 38 25 A0 B7 28 E0 EA 63 74 62
