# Supplementary material for: Atmosphere Effects on Arene Reduction with Lithium and Ethylenediamine in THF
Source: J Org Chem. 2025 Mar 3;90(10):3684–97. doi: 10.1021/acs.joc.4c03118 (PMC11915386; doi:10.1021/acs.joc.4c03118)
Supplement: Supplementary file 1 — jo4c03118_si_001.zip [file jo4c03118_si_001.zip › FID for Publication/Compound 14/1H (air)/pdata/1/assocs]

##TITLE= Parameter file, TopSpin 3.6.5
##JCAMPDX= 5.0
##DATATYPE= Parameter Values
##NPOINTS= 1	$$ modification sequence number
##ORIGIN= Bruker BioSpin GmbH
##OWNER= funle
$$ 2023-10-10 17:30:27.931 -0400  funle@Zoey
$$ C:/Bruker/TopSpin3.6.5/Notebook Two/ZSS2087/10/pdata/1/assocs
$$ process C:\Bruker\TopSpin3.6.5\prog\mod\dataserver.exe
##$MULTDISP= <C:/Bruker/TopSpin3.6.5/References and Purity/ZSS 2-MeNaphth/10/pdata/1>
##END=
