# Supplementary material for: Atmosphere Effects on Arene Reduction with Lithium and Ethylenediamine in THF
Source: J Org Chem. 2025 Mar 3;90(10):3684–97. doi: 10.1021/acs.joc.4c03118 (PMC11915386; doi:10.1021/acs.joc.4c03118)
Supplement: Supplementary file 1 — jo4c03118_si_001.zip [file jo4c03118_si_001.zip › FID for Publication/Compound 14/1H (air)/pdata/1/auditp.txt]

##TITLE= Audit trail, TopSpin 3.6.5
##JCAMPDX= 5.01
##ORIGIN= Bruker BioSpin GmbH
##OWNER= nmr
$$ D:/2023/data/Koide/nmr/ZSS2087/10/pdata/1/auditp.txt
##AUDIT TRAIL=  $$ (NUMBER, WHEN, WHO, WHERE, PROCESS, VERSION, WHAT)
(   1,<2023-10-06 14:20:17.333 -0400>,<nmr>,<DESKTOP-RU2QM4L>,<go4>,<TopSpin 3.6.5>,
      <created by zg on data set with UUID '22ef0caa-6474-11ee-bbfc-bc305bb881ea'
       started at 2023-10-06 14:14:06.060 -0400,
       POWCHK enabled, PULCHK disabled,
       completed at 2023-10-06 14:20:17.333 -0400

       configuration hash MD5:
       4D 73 60 CD 99 3E E8 70 19 03 CF DA 38 4E DB F0
       data hash MD5: 64K
       29 9E 8F 6F 79 27 EF 40 22 38 C8 4D 68 03 93 C4>)
(   2,<2023-10-06 14:20:17.473 -0400>,<nmr>,<DESKTOP-RU2QM4L>,<audit>,<TopSpin 3.6.5>,
      <user comment:
       ICON-NMR User ID: Koide
       data hash MD5: 64K
       29 9E 8F 6F 79 27 EF 40 22 38 C8 4D 68 03 93 C4>)
(   3,<2023-10-06 14:20:18.239 -0400>,<nmr>,<DESKTOP-RU2QM4L>,<proc1d>,<TopSpin 3.6.5>,
      <Start of raw data processing
       ef LB = 0.3 FT_mod = 6 PKNL = 1 SI = 64K 
       data hash MD5: 64K
       B9 32 2B F7 38 13 36 C1 0B E0 8F 05 0C 2E 16 0C>)
(   4,<2023-10-06 14:20:19.817 -0400>,<nmr>,<DESKTOP-RU2QM4L>,<proc1d>,<TopSpin 3.6.5>,
      <apk0 
       data hash MD5: 64K
       0D 94 2A 65 E3 4D 37 A3 08 5F 19 59 E5 86 52 C9>)
(   5,<2023-10-06 14:20:20.004 -0400>,<nmr>,<DESKTOP-RU2QM4L>,<proc1d>,<TopSpin 3.6.5>,
      <abs ABSG = 5 
       data hash MD5: 64K
       A8 19 46 32 B4 F1 2B 9E D3 9C FA 7B 45 81 8C 68>)
$$ C:/Bruker/TopSpin3.6.5/Notebook Two/ZSS2087/10/pdata/1/auditp.txt
(   6,<2023-10-10 17:27:54.632 -0400>,<funle>,<Zoey>,<dataserver>,<TopSpin 3.6.5>,
      <Spectrum calibrated, SF was set. Old value: 300.230031 New value: 300.230007. Peak list modified: Yes
       data hash MD5: 64K
       A8 19 46 32 B4 F1 2B 9E D3 9C FA 7B 45 81 8C 68>)
(   7,<2023-10-10 17:27:54.648 -0400>,<funle>,<Zoey>,<dataserver>,<TopSpin 3.6.5>,
      <Spectrum calibrated, OFFSET was set. Old value: 16.080630 New value: 16.158788. Peak list modified: Yes
       data hash MD5: 64K
       A8 19 46 32 B4 F1 2B 9E D3 9C FA 7B 45 81 8C 68>)
(   8,<2023-10-10 17:31:09.725 -0400>,<funle>,<Zoey>,<dataserver>,<TopSpin 3.6.5>,
      <INTEGRAL 2023-10-10 17:30:43.888 -0400
       DEFINE [5.762;5.707]
       data hash MD5: 64K
       A8 19 46 32 B4 F1 2B 9E D3 9C FA 7B 45 81 8C 68>)
(   9,<2023-10-10 17:31:09.757 -0400>,<funle>,<Zoey>,<dataserver>,<TopSpin 3.6.5>,
      <INTEGRAL 2023-10-10 17:30:46.174 -0400
       DEFINE [5.458;5.401]
       data hash MD5: 64K
       A8 19 46 32 B4 F1 2B 9E D3 9C FA 7B 45 81 8C 68>)
(  10,<2023-10-10 17:31:09.772 -0400>,<funle>,<Zoey>,<dataserver>,<TopSpin 3.6.5>,
      <INTEGRAL 2023-10-10 17:30:53.911 -0400
       DEFINE [3.268;3.217]
       data hash MD5: 64K
       A8 19 46 32 B4 F1 2B 9E D3 9C FA 7B 45 81 8C 68>)
$$ C:/Bruker/TopSpin3.6.5/Notebook 2/ZSS2087/10/pdata/1/auditp.txt
(  11,<2024-09-10 13:41:30.128 -0400>,<funle>,<Zoey>,<dataserver>,<TopSpin 3.6.5>,
      <INTEGRAL 2024-09-10 13:41:10.765 -0400
       DEFINE [2.601;2.496]
       data hash MD5: 64K
       A8 19 46 32 B4 F1 2B 9E D3 9C FA 7B 45 81 8C 68>)
(  12,<2024-09-10 13:41:30.128 -0400>,<funle>,<Zoey>,<dataserver>,<TopSpin 3.6.5>,
      <INTEGRAL 2024-09-10 13:41:14.315 -0400
       DEFINE [2.492;2.397]
       data hash MD5: 64K
       A8 19 46 32 B4 F1 2B 9E D3 9C FA 7B 45 81 8C 68>)
(  13,<2024-09-10 13:41:30.140 -0400>,<funle>,<Zoey>,<dataserver>,<TopSpin 3.6.5>,
      <INTEGRAL 2024-09-10 13:41:23.588 -0400
       DEFINE [1.721;1.665]
       data hash MD5: 64K
       A8 19 46 32 B4 F1 2B 9E D3 9C FA 7B 45 81 8C 68>)
##END=

$$ hash MD5
$$ F9 25 FE 39 78 CF CA C4 1D 7A F9 0C 7B 41 0A A5
