# Supplementary material for: Atmosphere Effects on Arene Reduction with Lithium and Ethylenediamine in THF
Source: J Org Chem. 2025 Mar 3;90(10):3684–97. doi: 10.1021/acs.joc.4c03118 (PMC11915386; doi:10.1021/acs.joc.4c03118)
Supplement: Supplementary file 1 — jo4c03118_si_001.zip [file jo4c03118_si_001.zip › FID for Publication/Compound 14/1H (air)/pdata/1/integrals.txt]

   Current data set:
   NAME =	ZSS2087	EXPNO =	10	PROCNO = 1
   DU   =	C:/Bruker/TopSpin3.6.5/Notebook 2

   Number   Integrated Region     Integral
     1      5.762      5.707        12.23308
     2      5.458      5.401         6.31151
     3      3.268      3.217         3.00000
     4      2.601      2.496        37.93692
     5      2.492      2.397        13.76643
     6      1.721      1.665        20.96320
