# Supplementary material for: Atmosphere Effects on Arene Reduction with Lithium and Ethylenediamine in THF
Source: J Org Chem. 2025 Mar 3;90(10):3684–97. doi: 10.1021/acs.joc.4c03118 (PMC11915386; doi:10.1021/acs.joc.4c03118)
Supplement: Supplementary file 1 — jo4c03118_si_001.zip [file jo4c03118_si_001.zip › FID for Publication/Compound 14/1H (air)/pdata/1/intrng]

A 1.0 #regions in PPM
# low field   high field  bias        slope
  5.761950611730802  5.707380914576291  -0.0  -0.0  # for region 1
  5.457800726067592  5.401292004141094  -0.0  -0.0  # for region 2
  3.267908327385675  3.2174856929115148  -0.0  -0.0  # for region 3
  2.6006577353093396  2.49552272947177  -0.0  -0.0  # for region 4
  2.4916996383504038  2.397078133096591  -0.0  -0.0  # for region 5
  1.720849775549342  1.665338492467105  -0.0  -0.0  # for region 6
