# Supplementary material for: Atmosphere Effects on Arene Reduction with Lithium and Ethylenediamine in THF
Source: J Org Chem. 2025 Mar 3;90(10):3684–97. doi: 10.1021/acs.joc.4c03118 (PMC11915386; doi:10.1021/acs.joc.4c03118)
Supplement: Supplementary file 1 — jo4c03118_si_001.zip [file jo4c03118_si_001.zip › FID for Publication/Compound 14/1H (air)/pdata/1/peaklist.xml]

<?xml version="1.0" encoding="UTF-8"?>
<PeakList modified="2023-10-10T17:27:54">
  <PeakList1D>
    <PeakList1DHeader creator="nmr" date="2023-10-06T14:20:20" expNo="10" name="ZSS2087" owner="" procNo="1" source="D:/2023/data/Koide/nmr">
      <PeakPickDetails>F1=16.080629ppm, F2=-3.936074ppm, MI=0.10cm, MAXI=10000.00cm, PC=1.000
      </PeakPickDetails>
    </PeakList1DHeader>
    <Peak1D F1="7.259817612029983" intensity="4.82792" type="0"/>
    <Peak1D F1="7.107886612029983" intensity="0.1311332" type="0"/>
    <Peak1D F1="7.092185612029983" intensity="0.4373682" type="0"/>
    <Peak1D F1="7.087975612029983" intensity="0.7153187" type="0"/>
    <Peak1D F1="7.083983612029983" intensity="0.6965309" type="0"/>
    <Peak1D F1="7.077462612029983" intensity="2.771216" type="0"/>
    <Peak1D F1="7.0709926120299835" intensity="0.982149" type="0"/>
    <Peak1D F1="7.056361612029983" intensity="0.2900825" type="0"/>
    <Peak1D F1="7.043781612029983" intensity="0.2059716" type="0"/>
    <Peak1D F1="7.0366416120299835" intensity="0.1161692" type="0"/>
    <Peak1D F1="6.973955612029983" intensity="0.2679829" type="0"/>
    <Peak1D F1="6.948555612029983" intensity="0.533142" type="0"/>
    <Peak1D F1="6.913409612029983" intensity="0.4717654" type="0"/>
    <Peak1D F1="6.888455612029984" intensity="0.8577967" type="0"/>
    <Peak1D F1="5.736427612029983" intensity="8.997587" type="0"/>
    <Peak1D F1="5.723418612029983" intensity="1.230487" type="0"/>
    <Peak1D F1="5.702531612029984" intensity="0.1256206" type="0"/>
    <Peak1D F1="5.6985466120299835" intensity="0.1186981" type="0"/>
    <Peak1D F1="5.4432476120299835" intensity="0.8947682" type="0"/>
    <Peak1D F1="5.438333612029983" intensity="1.426899" type="0"/>
    <Peak1D F1="5.433274612029983" intensity="1.863494" type="0"/>
    <Peak1D F1="5.428126612029983" intensity="1.809314" type="0"/>
    <Peak1D F1="5.423076612029983" intensity="1.477059" type="0"/>
    <Peak1D F1="3.778565612029983" intensity="0.1070265" type="0"/>
    <Peak1D F1="3.773621612029983" intensity="0.4295388" type="0"/>
    <Peak1D F1="3.770974612029983" intensity="0.2949025" type="0"/>
    <Peak1D F1="3.7652676120299833" intensity="0.2723758" type="0"/>
    <Peak1D F1="3.7597966120299833" intensity="0.3743113" type="0"/>
    <Peak1D F1="3.7514506120299833" intensity="1.089018" type="0"/>
    <Peak1D F1="3.7434156120299833" intensity="0.3860244" type="0"/>
    <Peak1D F1="3.737796612029983" intensity="0.2680089" type="0"/>
    <Peak1D F1="3.731802612029983" intensity="0.3074194" type="0"/>
    <Peak1D F1="3.729304612029983" intensity="0.4505827" type="0"/>
    <Peak1D F1="3.724509612029983" intensity="0.1102186" type="0"/>
    <Peak1D F1="3.5194106120299833" intensity="0.1483885" type="0"/>
    <Peak1D F1="3.495975612029983" intensity="0.4575722" type="0"/>
    <Peak1D F1="3.472629612029983" intensity="0.4894628" type="0"/>
    <Peak1D F1="3.449306612029983" intensity="0.1554767" type="0"/>
    <Peak1D F1="3.2413286120299833" intensity="6.008301" type="0"/>
    <Peak1D F1="2.857995612029983" intensity="0.2128583" type="0"/>
    <Peak1D F1="2.8417756120299833" intensity="0.5846287" type="0"/>
    <Peak1D F1="2.827988612029983" intensity="0.5263177" type="0"/>
    <Peak1D F1="2.813945612029983" intensity="0.5678649" type="0"/>
    <Peak1D F1="2.799238612029983" intensity="0.702794" type="0"/>
    <Peak1D F1="2.7878476120299833" intensity="0.2924655" type="0"/>
    <Peak1D F1="2.781703612029983" intensity="0.2908413" type="0"/>
    <Peak1D F1="2.751372612029983" intensity="0.4471339" type="0"/>
    <Peak1D F1="2.729962612029983" intensity="0.9797422" type="0"/>
    <Peak1D F1="2.708662612029983" intensity="0.4206159" type="0"/>
    <Peak1D F1="2.625158612029983" intensity="0.1113628" type="0"/>
    <Peak1D F1="2.5572566120299833" intensity="15.0" type="0"/>
    <Peak1D F1="2.536787612029983" intensity="2.133554" type="0"/>
    <Peak1D F1="2.531449612029983" intensity="2.075999" type="0"/>
    <Peak1D F1="2.525381612029983" intensity="1.930713" type="0"/>
    <Peak1D F1="2.470172612029983" intensity="1.9571" type="0"/>
    <Peak1D F1="2.4487706120299833" intensity="2.123553" type="0"/>
    <Peak1D F1="2.421399612029983" intensity="0.7625753" type="0"/>
    <Peak1D F1="2.390043612029983" intensity="0.1793193" type="0"/>
    <Peak1D F1="2.354446612029983" intensity="0.2118023" type="0"/>
    <Peak1D F1="2.281640612029983" intensity="2.732424" type="0"/>
    <Peak1D F1="2.244637612029983" intensity="0.1410387" type="0"/>
    <Peak1D F1="2.2332936120299833" intensity="0.1848398" type="0"/>
    <Peak1D F1="2.214086612029983" intensity="0.1787366" type="0"/>
    <Peak1D F1="2.200509612029983" intensity="0.3536882" type="0"/>
    <Peak1D F1="2.173993612029983" intensity="0.4989582" type="0"/>
    <Peak1D F1="2.160719612029983" intensity="0.6399684" type="0"/>
    <Peak1D F1="1.9289926120299832" intensity="0.1318422" type="0"/>
    <Peak1D F1="1.9188686120299832" intensity="0.219368" type="0"/>
    <Peak1D F1="1.9130406120299832" intensity="0.358236" type="0"/>
    <Peak1D F1="1.9033326120299832" intensity="0.5530871" type="0"/>
    <Peak1D F1="1.8971776120299833" intensity="0.6224768" type="0"/>
    <Peak1D F1="1.8831276120299831" intensity="0.861965" type="0"/>
    <Peak1D F1="1.8794666120299832" intensity="1.067151" type="0"/>
    <Peak1D F1="1.8692406120299832" intensity="1.078797" type="0"/>
    <Peak1D F1="1.8573916120299832" intensity="1.754437" type="0"/>
    <Peak1D F1="1.8456446120299832" intensity="0.7395349" type="0"/>
    <Peak1D F1="1.835389612029983" intensity="0.6681955" type="0"/>
    <Peak1D F1="1.8299516120299832" intensity="0.324988" type="0"/>
    <Peak1D F1="1.8229376120299832" intensity="0.2568714" type="0"/>
    <Peak1D F1="1.8173906120299832" intensity="0.2601469" type="0"/>
    <Peak1D F1="1.8137006120299832" intensity="0.250385" type="0"/>
    <Peak1D F1="1.8044306120299831" intensity="0.6638272" type="0"/>
    <Peak1D F1="1.7944566120299832" intensity="0.7842828" type="0"/>
    <Peak1D F1="1.791758612029983" intensity="0.8169851" type="0"/>
    <Peak1D F1="1.7823656120299831" intensity="1.484455" type="0"/>
    <Peak1D F1="1.772168612029983" intensity="0.7651693" type="0"/>
    <Peak1D F1="1.7699156120299833" intensity="0.789239" type="0"/>
    <Peak1D F1="1.7600306120299831" intensity="0.6990077" type="0"/>
    <Peak1D F1="1.7485416120299833" intensity="2.411" type="0"/>
    <Peak1D F1="1.7390936120299831" intensity="2.295118" type="0"/>
    <Peak1D F1="1.696016612029983" intensity="7.787382" type="0"/>
    <Peak1D F1="1.6935266120299832" intensity="8.308726" type="0"/>
    <Peak1D F1="1.6916836120299832" intensity="7.929052" type="0"/>
    <Peak1D F1="1.6673576120299831" intensity="0.5875666" type="0"/>
    <Peak1D F1="1.6461886120299831" intensity="1.497049" type="0"/>
    <Peak1D F1="1.6405446120299831" intensity="1.250418" type="0"/>
    <Peak1D F1="1.634245612029983" intensity="1.299909" type="0"/>
    <Peak1D F1="1.6248816120299832" intensity="1.077303" type="0"/>
    <Peak1D F1="1.5782356120299832" intensity="0.3209363" type="0"/>
    <Peak1D F1="1.5688076120299832" intensity="0.2739396" type="0"/>
    <Peak1D F1="1.5341186120299832" intensity="0.2097362" type="0"/>
    <Peak1D F1="1.5101196120299831" intensity="0.1614585" type="0"/>
    <Peak1D F1="1.4851276120299832" intensity="0.2641605" type="0"/>
    <Peak1D F1="1.459930612029983" intensity="0.1648909" type="0"/>
    <Peak1D F1="1.4383726120299831" intensity="0.3214297" type="0"/>
    <Peak1D F1="1.4330296120299832" intensity="0.2008686" type="0"/>
    <Peak1D F1="1.4228056120299832" intensity="0.1924233" type="0"/>
    <Peak1D F1="1.4170106120299832" intensity="0.1749115" type="0"/>
    <Peak1D F1="1.4043466120299832" intensity="0.141256" type="0"/>
    <Peak1D F1="1.392966612029983" intensity="0.2041779" type="0"/>
    <Peak1D F1="1.388685612029983" intensity="0.2717705" type="0"/>
    <Peak1D F1="1.3818226120299832" intensity="0.1117494" type="0"/>
    <Peak1D F1="1.3661486120299833" intensity="0.166374" type="0"/>
    <Peak1D F1="1.3608266120299832" intensity="0.1901921" type="0"/>
    <Peak1D F1="1.3537886120299831" intensity="0.1184987" type="0"/>
    <Peak1D F1="1.3495366120299832" intensity="0.1421046" type="0"/>
    <Peak1D F1="1.3214696120299831" intensity="0.1070544" type="0"/>
    <Peak1D F1="1.277885612029983" intensity="7.283741" type="0"/>
    <Peak1D F1="1.2623376120299832" intensity="0.3616057" type="0"/>
    <Peak1D F1="1.2538406120299832" intensity="0.1586491" type="0"/>
    <Peak1D F1="1.2462666120299832" intensity="0.1227842" type="0"/>
    <Peak1D F1="1.2377766120299831" intensity="0.5517384" type="0"/>
    <Peak1D F1="1.2290756120299833" intensity="0.1232956" type="0"/>
    <Peak1D F1="1.2144376120299831" intensity="1.042892" type="0"/>
    <Peak1D F1="1.1910466120299832" intensity="0.5131767" type="0"/>
    <Peak1D F1="1.0750516120299831" intensity="2.487127" type="0"/>
    <Peak1D F1="1.0534906120299832" intensity="2.56918" type="0"/>
    <Peak1D F1="0.9743656120299832" intensity="1.039173" type="0"/>
    <Peak1D F1="0.9534336120299832" intensity="0.9396426" type="0"/>
  </PeakList1D>
</PeakList>
