# Supplementary material for: Atmosphere Effects on Arene Reduction with Lithium and Ethylenediamine in THF
Source: J Org Chem. 2025 Mar 3;90(10):3684–97. doi: 10.1021/acs.joc.4c03118 (PMC11915386; doi:10.1021/acs.joc.4c03118)
Supplement: Supplementary file 1 — jo4c03118_si_001.zip [file jo4c03118_si_001.zip › FID for Publication/Compound 14/1H (air)/pdata/1/peakrng]

P    #regions in PPM
# 2023-10-06 14:20:20 -0400  nmr@DESKTOP-RU2QM4L
# low field   high field   mi   maxi
  16.0806293487549  -3.93607373655154  0.100  10000.000  # for region 1
