# Supplementary material for: Atmosphere Effects on Arene Reduction with Lithium and Ethylenediamine in THF
Source: J Org Chem. 2025 Mar 3;90(10):3684–97. doi: 10.1021/acs.joc.4c03118 (PMC11915386; doi:10.1021/acs.joc.4c03118)
Supplement: Supplementary file 1 — jo4c03118_si_001.zip [file jo4c03118_si_001.zip › FID for Publication/Compound 14/1H (air)/shimvalues]

# Fri Oct 06 14:20:17 2023
#$$PROBEIDENTIFIER=Z104275_0423
#$$PROBENAME=PA BBO 300S1 BBF-H-D-05 Z
#$$SHIMID=313232
#
# Active Shim Gradients
#
Z           		2658            
Z2          		935             
Z3          		-2111           
Z4          		-1085           
Z5          		12184           
Z6          		18251           
X           		1709            
XZ          		-2415           
XZ2         		-3715           
XZ3         		6918            
Y           		-3248           
YZ          		-1835           
YZ2         		-7015           
YZ3         		355             
XY          		-1440           
XYZ         		-735            
(X2-Y2)     		4076            
(X2-Y2)Z    		7463            
X3          		5269            
Y3          		-3653           
#
# Lock Parameter
#
FIELD		9205.030
LOCKPHASE		32.400  
LOCKPOWER		-30.000 
LOCKGAIN		121.787 
LOCKDC		-75.000 
LOCKSHIFT		7.240   
LOOPGAIN		-12.000 
LOOPTIME		0.400   
LOOPFILTER		100.000 
#
IEEE64_VERSION_CODE 1
#
# Shim currents 
#
SHIM_SETTING [1 ]  1289.27103409   
SHIM_SETTING [2 ]  463.04514713    
SHIM_SETTING [3 ]  -1110.58828967  
SHIM_SETTING [4 ]  -570.96878166   
SHIM_SETTING [5 ]  6408.94664969   
SHIM_SETTING [6 ]  899.07599998    
SHIM_SETTING [7 ]  -1270.29199997  
SHIM_SETTING [8 ]  -1954.05299996  
SHIM_SETTING [9 ]  2143.74499995   
SHIM_SETTING [10]  -757.47899998   
SHIM_SETTING [11]  -1708.30699996  
SHIM_SETTING [12]  -965.41699998   
SHIM_SETTING [13]  -3690.11999992  
SHIM_SETTING [14]  186.82400000    
SHIM_SETTING [15]  9599.85253344   
SHIM_SETTING [16]  3925.47699991   
SHIM_SETTING [17]  3638.88599992   
SHIM_SETTING [18]  -386.60999999   
SHIM_SETTING [19]  2771.65699994   
SHIM_SETTING [20]  -1921.45099996  
